# Supplementary material for: Mouse visual cortex contains a region of enhanced spatial resolution
Source: Nat Commun. 2021 Jun 29;12:4029. doi: 10.1038/s41467-021-24311-5 (PMC8242089; doi:10.1038/s41467-021-24311-5)
Supplement: Supplementary file 4 — Source Data [file 41467_2021_24311_MOESM4_ESM.zip]

Archive with 5 entries (5 files):
- Figure2.xls
- Figure4.xls
- Figure5.xls
- Figure6.xls
- Figure1.xls
