# Supplementary material for: Mouse visual cortex contains a region of enhanced spatial resolution
Source: Nat Commun. 2021 Jun 29;12:4029. doi: 10.1038/s41467-021-24311-5 (PMC8242089; doi:10.1038/s41467-021-24311-5)
Supplement: Supplementary file 4 — Source Data [file 41467_2021_24311_MOESM4_ESM.zip › Figure2.xls]

## Sheet: Panel c
MouseID	PenID	Azimuth	Elevation	r-Eccentricity	RF Size
1	1	-40.7097	23.6075	40.8415	26.4409
1	1	-42.3191	22.9679	42.4035	24.5331
1	1	-34.117	17.9108	34.1732	30.8827
1	2	-26.3773	15.4512	26.739	21.8428
1	2	-28.3953	17.6121	28.4872	23.335
1	2	-21.8435	18.0405	21.9269	23.3345
1	2	-18.5505	23.3117	18.8336	23.5734
1	2	-20.6818	16.6305	20.9426	26.6209
1	2	-21.1718	18.6724	21.2115	23.5377
1	2	-20.9335	16.2495	21.2519	25.6639
1	2	-26.7343	19.242	26.7443	28.0388
1	2	-15.9631	21.637	16.0447	32.6482
1	2	-13.1611	19.8207	13.1623	29.2727
1	2	-14.3839	20.7584	14.4034	33.5242
1	2	-44.7281	7.75832	46.0285	21.8916
1	2	-43.6335	4.60856	45.7484	20.9756
1	2	-30.5217	11.0682	31.6804	22.1759
1	2	-40.0238	9.62258	41.1272	26.1971
1	2	-33.209	9.64835	34.6077	26.318
1	2	-32.398	9.34225	33.9237	26.0353
1	2	-35.7734	8.92126	37.2298	27.6041
1	2	-34.212	9.77364	35.5286	27.9996
1	2	-36.4445	7.87127	38.1426	28.3284
2	3	-2.56685	17.5608	3.54041	16.9975
2	3	-3.43997	17.9595	3.99899	18.844
2	3	-6.21147	22.1259	6.56383	22.4465
2	3	-2.46733	18.2957	2.99844	18.8586
2	3	0.375973	18.3829	1.66024	19.8083
2	3	0.0675231	17.6063	2.39464	25.3865
2	3	0.948338	17.6195	2.56234	25.5178
2	3	-5.00669	16.1341	6.3225	17.7209
2	3	2.78223	18.9456	2.97518	21.2263
2	3	0.58342	20.5261	0.78561	27.0768
2	3	-2.29854	18.2211	2.90621	23.039
2	3	2.37544	18.4718	2.82434	22.5487
2	3	-5.79591	21.6433	6.02361	26.0339
2	3	-3.97346	20.2315	3.98019	24.8993
2	3	-8.01426	21.4707	8.14721	24.7907
2	3	-6.20418	23.4316	7.08673	25.6303
2	3	-4.95426	17.6827	5.46821	21.2251
2	3	-8.77908	16.3306	9.50955	20.1854
2	3	-6.91628	17.6952	7.28841	18.842
2	3	-6.81751	16.5246	7.64853	19.4144
2	3	-5.65126	15.2416	7.38281	17.9964
2	3	-9.21799	15.2129	10.3774	20.383
2	3	-8.64923	16.4644	9.33888	17.9516
2	3	-6.98903	14.8606	8.6677	20.7995
3	4	5.82924	13.6517	8.61058	19.4327
3	4	0.28883	20.5948	0.661198	14.5171
3	4	0.416374	12.6599	7.35186	20.6898
3	4	2.33063	18.7783	2.63126	25.0923
3	4	-0.00388487	17.1139	2.8861	25.993
3	4	4.70903	15.1553	6.75225	20.2916
3	4	-0.632692	16.8664	3.19675	21.7231
3	4	3.14628	15.0728	5.844	21.3509
3	4	4.17651	8.56935	12.1602	21.4195
3	4	2.81965	11.4735	8.97731	20.2812
3	4	0.139598	10.0457	9.95529	27.938
3	4	2.72881	9.42042	10.922	23.3143
3	4	-1.816	6.88803	13.235	24.9156
3	4	-0.552394	8.85091	11.1626	25.4719
3	4	-0.0758726	7.92804	12.0722	27.4454
3	4	-2.16994	7.45775	12.7256	27.0919
3	4	-4.11959	4.78577	15.7494	22.6262
3	4	0.0605302	6.55904	13.4411	23.2271
3	4	-1.17395	6.57407	13.4762	15.5388
3	4	-1.66004	7.30975	12.7966	22.8839
3	4	-4.57472	9.42973	11.5074	18.7415
3	4	-6.6134	11.3002	10.9127	19.6741
3	4	-5.07811	9.91922	11.2758	18.1557
3	4	-4.11454	9.15434	11.5912	18.8694
3	4	-5.29719	9.82439	11.4589	19.5348
3	4	-6.39611	10.3589	11.5531	18.1269
3	4	-5.76597	7.1075	14.1032	21.2964
3	4	-6.94018	6.3663	15.2686	20.2111
3	4	-4.4491	6.95559	13.7698	19.9193
4	5	-9.69933	18.7495	9.77885	17.5991
4	5	-1.56887	26.4299	6.61773	32.7195
4	5	-0.442045	24.9826	5.00208	20.2088
4	5	-0.31319	23.5369	3.55068	18.8972
4	5	-5.49734	18.8204	5.62209	29.1637
4	5	-9.22456	21.5386	9.35089	23.8867
4	5	-9.42276	21.8412	9.59938	25.4373
4	5	-9.5813	24.1701	10.4417	22.4065
4	5	-9.96734	22.6056	10.2989	20.6403
4	5	-9.00847	19.3511	9.03161	23.8137
4	5	-8.42018	17.0492	8.91874	23.641
4	5	-10.8425	19.7942	10.8444	20.526
4	5	-14.2128	18.2548	14.3173	24.7712
4	5	-15.5244	17.3097	15.7502	24.3779
4	5	-13.5129	17.9489	13.6648	25.9701
4	5	-10.1125	18.767	10.1866	24.0885
4	5	-10.3532	18.2191	10.5036	23.1629
4	5	-11.3242	17.3773	11.6201	22.2227
4	5	-12.043	18.9903	12.0846	19.3331
4	5	-11.7883	18.7882	11.8495	18.8137
4	5	-11.9283	18.125	12.0727	16.78
4	5	-11.9686	19.1193	12.0005	19.4366
4	5	-11.5376	18.1612	11.6812	23.0273
4	5	-11.6827	18.5078	11.7763	23.1966
4	5	-11.8041	17.1945	12.1283	22.8129
5	6	-18.7202	14.1542	19.5805	23.7349
5	6	-20.8907	16.5919	21.1546	22.8027
5	6	-21.8317	17.1878	22.0033	22.4305
5	6	-21.8656	16.5159	22.128	21.0492
5	6	-21.0315	17.8374	21.1374	22.2843
5	6	-22.3168	14.615	22.925	23.7317
5	6	-22.6038	14.2655	23.2829	24.1216
5	6	-23.1215	14.1746	23.8049	21.1345
5	6	-22.3679	12.0458	23.6715	18.9591
5	6	-23.0431	13.1205	23.9943	17.0954
5	6	-23.1902	11.9416	24.4772	14.3705
5	6	-23.2845	13.1852	24.2079	15.9771
5	6	-23.2743	12.245	24.4639	15.2326
5	6	-23.6787	13.5308	24.4973	18.1179
5	6	-23.7809	12.6313	24.8329	17.0982
5	6	-23.834	14.1924	24.4912	20.3315
5	6	-25.353	13.4628	26.1281	21.1502
5	6	-24.9145	14.0266	25.5761	21.968
5	6	-22.5659	14.0166	23.3056	20.4627
5	6	-25.0124	13.2381	25.8534	20.4057
5	6	-26.3198	11.8718	27.4605	19.6137
5	6	-26.1469	12.5067	27.1266	20.8386
5	6	-24.1698	12.1534	25.3387	18.8544
5	6	-22.4057	15.2789	22.8726	21.3243
5	6	-21.8135	13.3867	22.747	18.0346
5	6	-21.6194	17.2996	21.7793	22.6994
5	6	-20.9295	16.9382	21.1423	21.4041
5	6	-20.4469	14.771	21.0771	19.105
4	7	-0.850182	17.0102	3.10821	20.3022
4	7	-0.955811	17.0668	3.08484	19.577
4	7	1.10941	20.1684	1.12212	21.8036
4	7	4.58749	21.2377	4.75117	21.0197
4	7	2.87266	23.5149	4.53829	18.4829
4	7	6.55328	19.9511	6.55346	28.7018
4	7	2.07616	19.7382	2.0926	20.1013
4	7	1.78338	18.9825	2.05314	21.1123
4	7	0.390242	18.5626	1.48945	21.5333
4	7	-0.186469	16.986	3.01979	23.2791
4	7	1.37074	19.457	1.47434	23.0694
4	7	4.56981	20.3019	4.57975	27.0209
4	7	1.91362	16.4458	4.03605	30.0496
4	7	-1.83044	15.1396	5.19287	22.6238
4	7	-2.83194	17.1299	4.03121	24.0417
4	7	-4.50168	22.8675	5.33579	24.0919
4	7	-2.95568	20.3991	2.98248	23.4047
4	7	-2.00236	21.0855	2.27755	24.9716
4	7	-3.77035	23.7778	5.33545	24.9632
4	7	-2.56413	18.9458	2.77226	16.6304
4	7	-2.61597	18.2366	3.15448	21.4474
4	7	-2.95099	14.6365	6.11969	20.4545
4	7	-4.17836	13.6994	7.55553	21.3093
4	7	-3.37348	12.6735	8.06202	20.5737
4	7	-3.28388	14.3203	6.55804	22.8972
4	7	-3.46764	13.3282	7.51548	23.9338
4	7	-3.37629	13.864	7.00049	23.6417
5	8	16	37.3841	23.4576	24.3993
5	8	-17.7409	17.2666	17.9435	21.2685
5	8	-1.17318	7.64568	12.409	26.9325
5	8	-1.05964	6.16225	13.8775	28.7355
5	8	-26.2384	12.5608	27.2005	24.8338
5	8	-19.9375	7.06871	23.6198	21.8584
5	8	-21.4718	9.51296	23.7867	24.6494
5	8	-20.9766	8.64744	23.7292	22.431
5	8	-24.2989	7.72167	27.0558	22.1011
5	8	-25.658	5.53621	29.2114	17.7846
5	8	-27.5599	4.64906	31.2515	20.9786
5	8	-29.3919	4.95142	32.7114	21.6227
5	8	-30.6009	6.40598	33.215	21.9006
5	8	-31.4559	5.73867	34.2334	21.605
5	8	-29.788	4.29887	33.3335	20.6907
5	8	-29.8392	5.0314	33.0714	21.0684
5	8	-29.7649	3.73282	33.559	19.6558
5	8	-29.6323	4.61157	33.0648	20.4307
4	9	14.0897	29.4116	16.8909	35.7838
4	9	11.7693	26.814	13.5754	26.629
4	9	15.8596	36.3743	22.6435	37.014
4	9	7.66541	24.5429	8.90354	34.023
4	9	8.38357	26.5005	10.5943	24.1656
4	9	7.99228	25.9749	9.96715	34.2247
4	9	7.08055	27.2643	10.1309	34.8964
4	9	4.68836	26.4826	7.99446	24.9455
4	9	5.57736	25.7951	8.03639	24.815
4	9	9.60416	19.4062	9.62233	25.1572
4	9	9.90228	18.6242	9.99646	22.8958
4	9	9.43828	18.32	9.58529	24.0989
4	9	1.88223	21.3244	2.30135	29.0359
4	9	3.87217	24.3484	5.82009	29.0852
4	9	0.388385	19.2511	0.843573	14.7846
4	9	1.99596	18.4233	2.5434	16.4838
4	9	4.25955	19.5705	4.28112	27.8027
4	9	0.565256	22.9725	3.02569	25.9188
4	9	0.391576	20.8629	0.947609	20.1866
4	9	0.974915	19.0417	1.367	18.3361
4	9	1.2018	19.5761	1.27437	20.6936
5	10	-39.0992	7.114	40.8424	24.1803
5	10	-34.4311	7.58344	36.34	24.1436
5	10	-47.8857	8.36599	48.9411	22.9489
5	10	-48.8726	7.92176	49.971	22.1048
5	10	-44.4995	9.10488	45.5409	23.9031
5	10	-46.5836	9.4267	47.4973	21.5782
5	10	-49.4321	6.49622	50.7749	24.4017
5	10	-48.0946	3.05361	50.2901	22.1314
5	10	-49.3972	1.33158	51.9339	15.5598
5	10	-49.3346	1.41776	51.8539	17.4828
6	11	4.33905	19.3424	4.3885	23.6063
6	11	3.91152	19.0017	4.0367	20.0005
6	11	3.2078	18.8921	3.39353	20.6652
6	11	1.01301	21.3782	1.71041	24.2785
6	11	0.485642	21.3097	1.39683	23.6064
6	11	1.40904	21.008	1.73239	25.2599
6	11	1.46976	19.0845	1.7315	24.1313
6	11	1.45689	19.335	1.60146	23.9676
6	11	0.058232	17.8461	2.15469	23.4998
6	11	-0.340123	18.9381	1.11503	23.0175
6	11	-0.0996238	17.7796	2.22265	22.7192
6	11	1.04934	16.7412	3.42339	21.0749
6	11	0.534966	16.8297	3.21504	23.6029
6	11	0.900237	16.8651	3.26151	24.1254
6	11	1.20429	16.8991	3.32634	24.2685
6	11	1.55167	13.8697	6.32291	21.6755
6	11	1.02657	12.9301	7.14366	19.7418
6	11	-4.12337	13.0273	8.09543	21.4384
6	11	-3.94335	14.13	7.06771	21.767
6	11	-2.84894	12.6528	7.87736	21.8302
6	11	-3.36462	11.5677	9.07425	22.023
6	11	-1.6149	11.2804	8.86672	20.457
6	13	1.55142	18.0084	2.5244	16.77
6	14	4.0879	20.7155	4.14994	21.9595
6	14	3.8355	20.4865	3.86619	20.8513
6	14	3.97343	20.6666	4.02888	21.4129
6	14	4.40787	19.6145	4.42466	19.9985
7	15	-39.7977	12.178	40.4333	22.1285
7	15	-16.2288	18.4432	16.3013	27.3256
7	15	-32.0469	18.6686	32.0716	21.1225
7	15	-29.5977	16.9966	29.7359	23.4326
7	15	-31.4277	11.8101	32.3713	20.8659
7	15	-32.516	10.4096	33.7513	19.7856
7	15	-36.7645	8.05649	38.3938	24.9561
7	15	-37.7421	9.29682	39.0117	24.0438
7	15	-39.5078	8.90057	40.7903	21.9249
7	15	-40.758	8.14883	42.1554	20.0653
7	15	-40.2848	8.56029	41.6097	20.6161
6	16	-18.6359	26.2957	19.6347	25.1914
6	16	-19.8271	21.5762	19.8872	22.3429
6	16	-15.3847	27.5433	17.0943	33.825
6	16	-19.8185	24.342	20.2699	28.6808
6	16	-23.0762	19.5879	23.0797	24.0943
6	16	-17.1934	23.7136	17.578	29.8401
6	16	-18.3705	25.2452	19.0797	32.6223
6	16	-20.549	20.8364	20.5652	31.2441
6	16	-18.0239	16.9623	18.2697	30.8361
6	16	-21.0922	15.2376	21.5992	30.0888
6	16	-24.5565	14.7531	25.0768	28.575
6	16	-30.2036	16.1961	30.4197	23.0242
6	16	-31.0873	15.8213	31.339	19.7503
6	16	-32.7131	15.8372	32.9477	19.2153
6	16	-32.6081	15.0263	32.9438	23.6064
6	16	-33.8866	15.5391	34.1441	23.162
6	16	-33.5494	13.1349	34.1639	27.5525
7	17	-39.2332	14.0082	39.615	21.5937
7	17	-38.0283	12.5966	38.6349	20.8998
7	17	-36.3507	11.6217	37.1736	20.6628
7	17	-36.8994	12.0322	37.6299	19.5032
7	17	-39.0086	11.766	39.7321	24.0674
7	17	-37.1589	12.3562	37.8255	24.5739
7	17	-38.1943	11.4609	38.9945	25.7649
7	17	-38.0647	11.9688	38.7767	25.056
7	17	-39.9465	11.8811	40.6274	24.4633
7	17	-45.0465	10.5739	45.8138	22.1813
7	17	-46.9838	9.99784	47.7911	23.0535
7	17	-44.5921	8.85812	45.6771	20.6081
7	17	-44.5047	9.38186	45.4943	16.7094
7	17	-45.6809	9.28855	46.6478	15.805
7	17	-44.764	9.71692	45.6845	18.3293
7	17	-46.3011	9.50421	47.2104	17.6317
7	17	-46.2449	9.33632	47.1849	17.6671
7	17	-47.2567	9.08083	48.2081	19.3253
7	17	-45.7131	9.23691	46.6883	19.4944
7	17	-48.7997	8.6376	49.7756	20.926
5	18	4.24924	-14.0276	34.2602	28.2495
5	18	6.87614	-15.5762	36.1484	37.0423
5	18	3.77462	-17.7948	37.9548	45.3482
5	18	4.08296	-17.0998	37.2916	44.8634
5	18	-8.9723	-9.19908	30.43	27.6088
5	18	-11.8616	-6.32305	28.6972	22.2345
5	18	-18.9833	-8.79601	34.0367	23.5671
5	18	-14.9185	-7.94542	31.3926	31.0542
5	18	-6.73806	-20.712	41.1698	47.9852
5	18	-7.61298	-22	42.5579	48.3506
5	18	1.7621	-22	42.0301	49.6778
5	18	-11.2875	-11.432	33.201	27.7133
5	18	-12.0073	-13.2011	35.0704	24.9768
5	18	-12.0281	-12.601	34.5181	23.9902
5	18	-13.5887	-12.1283	34.5983	24.1758
5	18	-14.3881	-13.7938	36.3918	24.7625
5	18	-13.6661	-22	43.7714	37.1982
5	18	-16.3277	-22	44.5063	35.9665
5	18	-20.5431	-22	45.902	35.6154
5	18	-23.969	-22	47.2298	33.7378
5	18	-17.3707	-15.0616	38.6291	28.1831
5	18	-16.4254	-13.9821	37.3097	26.3769
5	18	-13.7784	-12.0038	34.5521	25.3213
5	18	-11.7729	-10.5624	32.5457	25.2148
8	19	-8.31663	30.8514	13.6415	19.9785
8	19	-31.8297	16.0502	32.0483	16.4444
8	19	-31.1348	14.8475	31.516	21.5128
8	19	-31.0212	5.64438	33.8789	25.3562
8	19	-22.1091	4.28303	26.8959	28.5414
8	19	-28.7565	6.51346	31.5157	24.6411
8	19	-28.0575	5.69683	31.2269	23.5699
8	19	-33.5749	16.9293	33.6986	31.4146
9	20	4.01636	19.9753	4.01644	24.8008
9	20	5.92614	15.902	7.20088	27.3344
9	20	7.32866	13.8155	9.5785	25.3639
9	20	7.13062	15.3341	8.51494	27.5411
9	20	6.42722	16.8375	7.16021	28.3543
9	20	3.1861	16.1878	4.96677	26.3801
9	20	1.00557	18.3103	1.96619	28.7414
9	20	1.11103	17.9399	2.3405	30.6494
9	20	1.86816	18.2072	2.589	28.0207
9	20	2.51086	18.166	3.10899	29.6717
9	20	3.7752	17.2878	4.64733	25.693
9	20	1.6508	15.7846	4.52656	26.5026
9	20	1.09123	15.1671	4.95428	27.4634
9	20	1.69169	15.0627	5.21838	26.3653
9	20	1.75772	13.1925	7.02976	22.4318
9	20	2.26811	13.1864	7.17952	24.646
9	20	1.01423	13.8289	6.25361	22.664
9	20	1.46147	13.9966	6.17809	22.7171
9	20	-0.87045	11.7037	8.34156	20.9669
9	20	1.21925	13.2092	6.89888	23.9787
9	20	-3.37896	11.9208	8.75303	21.3486
9	20	1.6036	12.9523	7.2269	22.5849
9	20	-0.404774	12.486	7.52486	20.6805
9	20	3.42329	14.6186	6.37523	25.794
9	20	1.76459	14.153	6.10662	22.1576
9	21	-28.4371	7.79966	30.7417	29.4455
9	21	-20.0644	14.8419	20.6903	28.5848
9	21	-21.3241	13.0885	22.3664	28.5606
9	21	-21.1862	13.9335	21.9992	27.6771
9	21	-19.6666	9.79103	22.065	28.7129
9	21	-19.7058	7.86904	23.0133	28.024
9	21	-16.0822	8.19268	19.8584	27.824
9	21	-17.822	5.38822	22.8947	30.058
9	21	-18.4279	9.87677	20.9404	25.8271
9	21	-18.0932	14.9731	18.7561	25.1028
9	21	-18.538	15.7861	18.9944	26.0747
9	21	-21.9861	11.75	23.411	27.9692
9	21	-35.0129	4.67947	37.8222	30.6036
9	21	-29.2252	4.09629	32.9334	30.8764
9	21	-34.9897	3.8978	38.0833	24.826
9	21	-29.2057	5.01254	32.5225	29.6588
9	21	-36.4851	4.18095	39.3252	22.7963
9	21	-37.8939	5.49957	40.1809	25.3265
9	21	-38.3442	5.2486	40.6725	24.8697
9	21	-36.744	6.04326	38.9532	25.2809
9	21	-38.2209	3.5009	41.1245	21.6409
8	22	-6.39201	5.3918	15.9175	21.1273
8	22	-11.8563	3.71375	20.0499	23.9511
8	22	-9.02084	4.05099	18.2655	27.6563
8	22	-13.0356	1.41502	22.5678	25.4702
8	22	-18.4777	-2.17134	28.5598	19.1113
8	22	-18.3068	-3.55802	29.5109	19.0108
8	22	-18.9432	-2.48522	29.0807	19.3698
8	22	-18.9747	-6.9746	32.565	23.3758
8	22	-19.3078	-9.60776	34.8624	22.4682
9	23	-16.1042	5.35595	21.6354	25.6245
9	23	-23.0115	4.92323	27.2842	26.0714
9	23	-23.5238	4.76218	27.7904	28.424
9	23	-31.2776	3.44615	34.9914	21.6504
9	23	-30.8074	4.21134	34.2602	22.5459
9	23	-29.134	4.27201	32.7775	21.5408
9	23	-27.5017	7.10286	30.1607	23.5479
9	23	-27.1326	5.83167	30.3583	23.1883
9	23	-23.6484	5.35686	27.5917	23.4899
9	23	-20.8502	4.16022	25.9692	21.0976
9	23	-25.1895	5.54916	28.8037	26.1299
9	23	-26.1771	5.85353	29.5159	28.0953
9	23	-26.3677	5.39553	29.8866	26.7951
9	23	-28.6501	4.02165	32.4714	24.429
9	23	-28.4097	0.669928	33.9029	21.7595
9	23	-28.708	0.213066	34.3816	20.8171
9	23	-33.1689	-0.576415	38.4031	21.4815
9	23	-34.623	0.422658	39.1645	21.7454
9	23	-33.5491	-0.724602	38.7866	23.35
9	23	-33.7157	-2.5946	39.8291	26.9373
9	23	-27.25	-3.64677	35.4747	28.5971
9	23	-35.896	-2.53708	41.5638	28.8875
10	24	9.39259	27.7675	12.1661	15.3317
10	24	9.51276	25.1167	10.7904	20.5717
10	24	9.88647	27.5338	12.4071	16.2969
10	24	12.2694	23.9825	12.8901	19.2555
10	24	10.3796	26.0043	11.9746	19.2594
10	24	6.51372	24.7536	8.05777	23.5268
10	24	10.9984	24.1857	11.7588	22.54
10	24	9.04603	25.0822	10.3655	24.718
10	24	11.3359	23.9303	11.9895	25.6202
10	24	10.4446	24.3515	11.3056	23.5374
10	24	7.61346	23.5971	8.41592	26.2976
10	24	9.82459	23.7327	10.5033	27.4724
10	24	11.889	23.178	12.3005	27.9947
10	24	12.4154	25.1266	13.4168	25.8825
10	24	10.9618	26.7335	12.8432	22.5725
10	24	6.77794	27.5387	10.1246	23.6986
10	24	-1.12491	27.1376	7.22521	27.0763
10	24	-0.395276	25.4734	5.48757	27.2229
10	24	2.65475	24.0747	4.86204	28.3543
10	24	4.13347	26.2469	7.48609	26.8628
10	24	7.67006	25.5563	9.46137	23.4439
10	24	5.72283	21.7288	5.97742	26.3683
10	24	7.21339	24.1014	8.29251	23.7974
10	24	2.71738	22.2419	3.52229	24.2761
10	24	3.42354	22.7578	4.39511	24.7069
10	24	1.07706	23.4795	3.64216	26.3939
10	24	2.40677	23.7374	4.44436	28.9287
10	24	0.739093	23.4736	3.55131	27.903
10	25	14.8553	29.8417	17.7582	22.031
10	25	13.4359	29.3358	16.3117	21.4841
10	25	16	30.0083	18.8028	24.7844
10	25	11.0102	27.2807	13.1749	27.4245
10	25	8.72873	26.2289	10.7093	25.5317
10	25	5.3769	25.8573	7.9447	26.8307
10	25	10.5947	27.2834	12.8331	23.647
10	25	10.252	26.4013	12.0682	19.6694
10	25	10.2235	26.3173	12.0002	21.1144
10	25	10.0222	26.5034	11.9292	21.2397
10	25	10.2392	24.9381	11.3563	19.6011
10	25	12.5835	23.4108	13.0304	18.8748
10	25	11.6382	23.0106	12.0161	17.1959
10	25	14.3571	22.2687	14.5316	18.5334
10	25	14.4049	21.053	14.4425	18.3573
10	25	16	20.8935	16.0243	21.9279
10	25	16	21.3028	16.0516	18.9502
10	25	14.5046	23.3478	14.8779	18.9222
10	25	13.3674	23.8539	13.9021	16.963
10	27	16	25.1633	16.7917	19.3828
10	27	16	26.8478	17.3685	22.8318
10	27	16	27.0665	17.4536	22.5255
10	27	16	23.469	16.3621	22.8636
10	27	14.6312	23.9232	15.1369	25.7732
10	27	8.48448	23.5623	9.19691	26.5866
10	27	10.5282	20.94	10.5696	26.0815
10	27	10.682	20.2271	10.6844	24.7545
10	27	10.5778	20.4062	10.5855	26.1872
10	27	8.60528	21.0902	8.67356	25.6226
10	27	7.22478	21.1914	7.32185	22.3409
10	27	7.9693	21.3254	8.07806	20.3578
10	27	10.9861	20.0194	10.9861	18.3216
10	27	10.3713	18.9736	10.4214	17.8011
10	27	10.4048	17.7372	10.6453	20.5358
10	27	10.9572	18.2419	11.0956	21.2325
10	27	9.0944	17.8745	9.33745	21.0429
10	27	11.1609	17.4645	11.4417	21.5442
10	27	11.4157	16.8248	11.8434	22.5107
10	27	13.004	17.6669	13.2081	20.4384
10	27	14.6886	21.5117	14.7645	21.5484
10	27	15.7897	21.2173	15.8353	22.2757
10	27	11.0735	20.7653	11.0996	21.4455
12	28	2.24709	24.7901	5.2899	17.5677
12	28	-5.08938	17.1819	5.8157	27.2011
12	28	-3.88369	17.061	4.86907	28.1141
12	28	-11.4352	17.0019	11.8167	23.7841
12	28	-7.48709	18.1236	7.71735	21.5054
12	28	-9.30588	18.1046	9.49529	25.8931
12	28	-6.15336	18.5219	6.32773	25.0478
12	28	-7.80139	18.486	7.94605	26.7814
12	28	-9.08053	17.3166	9.46552	26.24
12	28	-8.74724	17.3666	9.13209	25.6645
12	28	-11.1475	18.6134	11.2323	26.5929
12	28	-24.12	15.6429	24.4872	25.0378
12	28	-25.7302	16.3388	25.9718	26.368
12	28	-23.4134	17.1795	23.5731	26.3855
12	28	-24.6052	14.0449	25.2719	31.112
12	28	-24.3817	13.5529	25.1693	28.1799
12	28	-28.1157	11.6589	29.2299	28.2675
11	29	-18.9171	33.4553	23.0706	16.4126
11	29	-1.00958	33.2804	13.318	23.6996
11	29	-4.28833	34.874	15.4665	16.6651
11	29	6.93999	33.4229	15.0815	29.4692
11	29	-3.001	31.319	11.7051	24.0346
11	29	-1.15484	32.0603	12.1147	26.8272
11	29	-2.48717	31.3922	11.6571	26.8242
11	29	0.645309	31.3964	11.4144	25.327
11	29	-3.54624	29.4912	10.1264	25.2172
11	29	-7.85892	30.4408	13.0417	26.5932
11	29	-5.43354	29.4781	10.9127	27.2684
11	29	-3.62636	27.5927	8.40965	23.4343
11	29	-3.38353	27.8425	8.53702	23.3683
11	29	-3.15217	26.3168	7.05679	19.0321
11	29	-4.99929	26.2591	8.00437	18.3456
11	29	-3.55974	26.4415	7.35607	19.0928
11	29	-6.30278	25.7498	8.52362	22.4658
11	29	-13.8344	25.032	14.7044	24.2236
11	29	-7.48426	26.7132	10.0411	23.5547
11	29	-3.2598	26.9918	7.71096	22.6057
11	29	-2.46305	29.0378	9.36474	22.344
11	29	-3.04663	29.0114	9.50848	21.9442
11	29	-3.70586	28.8912	9.62689	23.0817
11	29	-3.22676	30.1095	10.6068	22.2397
11	29	-3.79867	28.6964	9.48398	22.4943
10	30	-8.04581	32.8853	15.1549	23.0308
10	30	-8.41333	31.9605	14.5878	24.5653
10	30	-0.697115	32.8947	12.9132	23.5848
10	30	-2.2271	33.3892	13.5698	24.5592
10	30	-0.445199	32.2872	12.2951	27.9487
10	30	-6.49629	31.2474	12.9678	27.7849
10	30	-7.32421	33.9358	15.7094	29.9263
10	30	-12.584	32.0169	17.3328	29.2562
10	30	-11.7736	31.6278	16.4897	29.981
10	30	-5.39349	28.3218	9.90643	22.7974
10	30	-6.91425	28.2666	10.7616	23.3479
10	30	-12.0095	25.4339	13.1652	20.3011
10	30	-11.5009	25.6461	12.7953	20.4861
10	30	-13.0762	25.4643	14.1536	22.5031
10	30	-13.664	25.0598	14.554	22.203
10	30	-15.3626	24.4524	15.9798	22.7491
10	30	-16.0558	22.9067	16.3099	22.0469
10	30	-15.9441	22.7795	16.1783	22.5448
12	31	6.37583	13.4614	9.1229	24.675
12	31	11.8737	14.2004	13.1961	28.4812
12	31	14.5876	16.7093	14.9463	25.9913
12	31	17.4745	16.1167	17.8877	27.8948
12	31	21.0779	18.4011	21.1357	35.5129
12	31	11.668	14.9851	12.6863	31.7862
12	31	8.1338	14.3	9.92118	29.0733
12	31	9.54015	11.5739	12.7026	25.8481
12	31	11.026	11.774	13.7259	26.8386
12	31	11.2325	10.5128	14.6635	26.8628
12	31	13.021	12.483	15.0025	27.4824
12	31	11.162	16.6462	11.6488	26.1049
12	31	6.65683	12.5195	10.0009	22.1804
12	31	5.11848	11.2274	10.1466	23.8677
12	31	0.704845	10.5241	9.5018	24.8542
12	31	1.99885	10.5556	9.65169	22.3711
12	31	1.46136	10.6627	9.44999	21.2788
12	31	-1.91876	10.01	10.1708	25.5226
12	31	-0.302464	9.16047	10.8437	26.5885
12	31	2.54855	9.53453	10.768	25.9631
12	31	-0.199952	11.0953	8.90691	30.8792
12	31	-2.143	9.84237	10.3789	29.0922
12	31	-2.48928	9.4893	10.7982	28.5955
12	31	-2.78624	9.18	11.1688	27.7585
12	31	-3.27449	8.78328	11.679	27.8998
12	31	-5.58963	7.83423	13.3708	30.7778
12	31	-3.93573	7.3443	13.244	29.375
12	32	-9.06289	-0.931904	22.7286	21.5618
12	32	-11.7117	0.809136	22.3667	31.213
12	32	-12.8304	3.03665	21.1546	31.2323
12	32	-9.95053	3.59195	19.1183	30.5816
12	32	-12.5032	4.2984	19.9731	30.8805
12	32	-8.80258	6.63203	15.9617	33.9282
12	32	-9.83871	6.31209	16.802	33.5814
12	32	-17.4572	3.17179	24.064	22.0477
12	32	-33.6262	0.985595	38.0721	23.4619
12	32	-31.1855	0.215868	36.3898	26.3655
12	32	-22.6888	0.69174	29.4576	25.9236
12	32	-21.8011	1.63715	28.2124	23.2025
12	32	-22.5321	1.24279	29.0013	23.677
12	32	-23.4414	-0.582957	30.8067	26.5479
12	32	-25.6129	-1.0896	32.7185	27.9941
12	32	-25.4952	0.163974	31.8897	28.4606
12	32	-25.0231	0.980126	31.0556	26.1147
12	32	-24.0869	-1.38447	31.78	25.4199
12	32	-19.6416	0.521108	27.3884	29.7787
12	32	-15.9477	2.8327	23.2669	24.1998
12	32	-19.5816	1.99894	26.3568	26.6372
12	32	-16.9423	2.38964	24.2491	26.7223
12	32	-20.3739	0.981956	27.5916	27.0865
12	32	-19.1728	1.23405	26.5786	27.1573
12	32	-19.8441	0.879008	27.2866	24.9119
12	32	-18.545	1.26046	26.1276	25.9977
11	33	-33.6067	6.56073	35.8992	19.5999
11	33	-33.6652	9.35345	35.1186	19.5802
11	33	-32.2083	12.4447	32.9895	22.3795
11	33	-25.8226	6.29901	29.0102	33.13
11	33	-36.2899	8.20427	37.9068	27.1585
11	33	-29.0082	8.89032	30.8892	29.7546
11	33	-46.2913	12.0488	46.8156	28.7119
11	33	-45.9897	13.097	46.3896	26.9399
11	33	-43.7442	12.0582	44.3154	32.0097
11	33	-41.398	5.96063	43.3038	34.327
11	33	-42.9508	3.04984	45.5615	30.182
11	33	-43.9227	2.77345	46.5307	26.6304
11	33	-43.701	1.94112	46.58	26.1735
11	33	-44.1375	1.1283	47.2272	26.4943
11	33	-46.5734	0.813959	49.5155	25.9186
11	33	-46.0084	-0.289516	49.3485	23.73
11	33	-46.96	0.967756	49.8194	26.5234
11	33	-41.6127	11.0993	42.3837	33.1167
10	34	3.67888	32.0671	12.6075	33.8784
10	34	1.31663	29.2315	9.32411	30.7328
10	34	2.55185	26.9066	7.36084	29.3181
10	34	2.57055	27.1397	7.58611	28.2456
10	34	5.29675	29.9091	11.2235	29.6434
10	34	5.91907	28.5198	10.3616	27.0289
10	34	4.03824	28.5022	9.40609	31.7978
10	34	0.627043	26.3935	6.424	29.9023
10	34	0.97315	25.8878	5.96735	27.0513
10	34	1.14986	25.9922	6.10112	27.5025
10	34	1.39045	26.8566	6.99548	28.4493
10	34	0.96291	26.0874	6.16282	27.3455
10	34	0.0599193	25.7415	5.74176	24.6476
10	34	-0.0554114	25.2244	5.22467	23.6663
10	34	-0.459493	23.1089	3.1426	21.4636
10	34	1.07135	21.5616	1.89373	21.4912
10	34	1.87131	21.443	2.36288	21.2802
10	34	0.974071	22.5633	2.74202	24.9703
10	34	1.99107	21.5276	2.5094	23.4495
10	34	0.433078	22.3391	2.37882	24.3533
10	34	0.910545	22.189	2.37071	24.6738
10	34	-0.148627	22.3361	2.34079	25.3438
10	34	0.469913	21.5723	1.64099	26.3496
10	34	0.64041	21.2978	1.44721	29.0319
10	34	0.109433	21.5408	1.54465	27.6113
10	34	0.186966	21.1449	1.16006	27.9481
10	34	1.10379	20.1281	1.1112	27.5461
10	34	2.63407	18.3835	3.09022	26.5309
10	34	2.48269	18.4578	2.92245	26.2276
10	35	2.58062	26.6925	7.17072	26.4322
10	35	1.44423	24.9027	5.1105	27.7345
10	35	2.17471	27.7429	8.04067	25.1282
10	35	3.05609	25.8447	6.59303	27.639
10	35	4.93064	26.4027	8.0749	28.0599
10	35	3.63795	25.9493	6.97003	26.2496
10	35	3.05053	25.559	6.33867	25.5069
10	35	1.56034	26.3723	6.5598	24.3129
10	35	2.11369	24.9602	5.39078	28.7069
10	35	2.28231	25.5568	6.00592	28.4722
10	35	1.15714	23.5615	3.74455	24.709
10	35	1.31423	23.9117	4.12622	25.3106
10	35	-0.0313488	22.7165	2.71665	25.3401
10	35	0.0148396	23.1626	3.16262	23.8907
10	35	-1.35182	23.8234	4.05504	24.5668
10	35	-1.43927	24.6532	4.87025	25.1624
10	35	-1.06973	24.0974	4.23455	23.6438
10	35	-1.08813	24.5884	4.71538	25.2289
10	35	1.23637	25.1121	5.25905	26.6885
10	35	-0.844301	24.9696	5.04068	27.531
10	35	-0.0160481	21.7654	1.76546	27.2702
10	35	-0.631898	20.5999	0.871274	27.5201
10	35	-0.400774	20.3653	0.54225	26.5912
10	35	-0.60111	21.0226	1.18619	28.5658
10	35	-0.510343	21.19	1.29478	28.5565
10	35	0.275059	19.7927	0.344441	25.7123
10	35	-0.0082542	21.1377	1.13774	24.4337
10	36	-2.14545	27.0444	7.36232	34.3234
10	36	-0.790074	25.6844	5.73884	30.3987
10	36	5.29971	25.6178	7.71731	30.3939
10	36	6.74851	25.2759	8.55854	29.1099
10	36	1.79136	27.2099	7.42797	31.3348
10	36	-3.18853	23.9256	5.0558	30.7474
10	36	-2.94219	23.1767	4.32884	29.9414
10	36	-3.65644	22.8376	4.62718	33.7411
10	36	-1.6831	24.0111	4.34938	29.0394
10	36	-2.21458	23.4023	4.05885	28.0252
10	36	-0.799934	20.8765	1.1866	27.6551
10	36	-2.06459	20.9683	2.28028	25.6471
10	36	0.0727162	19.3774	0.626794	21.8618
10	36	-0.395961	18.0114	2.02761	21.3157
10	36	-0.168835	18.4086	1.60028	24.32
10	36	-0.519421	18.2676	1.80858	22.7199
10	36	-0.0897683	17.4904	2.51117	26.4126
10	36	0.035638	15.894	4.10614	26.0003
10	36	0.135649	15.8183	4.18394	25.5331
10	36	-1.15039	16.1509	4.01706	24.3198
10	36	-1.24051	16.9389	3.30264	25.9272
10	36	-1.07675	16.1039	4.04196	25.7909
10	36	-0.314469	15.5985	4.41271	25.8489
10	36	0.0398274	14.9864	5.01375	25.1156
10	36	-0.0487772	14.1345	5.86574	27.0638
10	36	-0.459167	13.523	6.49317	26.3631
10	36	2.03378	14.0402	6.29603	25.1447
13	37	32	1.82279	36.3194	49.9356
13	37	32	3.55956	35.573	45.0383
13	37	17.5094	5.98766	22.2879	35.679
13	37	12.2009	1.0313	22.4317	25.6725
13	37	12.5225	0.297352	23.2112	26.3685
13	37	12.4219	-1.31015	24.5199	27.6264
13	37	13.0599	-1.20141	24.7422	26.594
13	37	12.9034	-0.945752	24.4482	26.5327
13	37	12.5829	-0.405561	23.8316	28.8014
13	37	11.8836	0.459358	22.7491	29.7574
13	37	12.2666	-1.43529	24.5527	26.2008
12	38	-24.0818	6.35338	27.4777	29.3123
12	38	-22.6774	5.81695	26.5474	29.3582
12	38	-21.174	5.30983	25.577	29.8773
12	38	-22.9492	4.45813	27.479	32.0202
12	38	-23.4424	4.46477	27.8784	30.7146
12	38	-24.4	3.84833	28.9861	26.8959
12	38	-25.5453	3.15996	30.282	26.7465
12	38	-28.4918	3.02864	32.7953	24.8397
12	38	-27.7605	2.66015	32.3616	23.6376
12	38	-33.4977	0.75992	38.0632	29.0776
12	38	-34.6187	0.535907	39.1115	29.7705
12	38	-35.8413	-0.235581	40.4822	30.2332
12	38	-37.2757	0.0822111	41.5712	30.2685
12	38	-38.8837	0.389196	42.8389	27.3906
13	39	21.7136	19.5886	21.7173	23.8861
13	39	20.6354	19.5788	20.6395	25.5635
13	39	20.1074	22.5647	20.2635	26.7736
13	39	19.0799	19.8116	19.0808	26.5134
13	39	19.7436	17.4005	19.9072	26.9384
13	39	21.2676	17.7249	21.3833	28.2194
13	39	18.82	18.3826	18.8869	26.7583
13	39	18.9641	19.1376	18.983	28.1608
13	39	21.5996	14.4629	22.2651	20.6878
13	39	20.1663	17.6217	20.3002	25.4422
13	39	16.3874	16.7212	16.7034	21.3575
13	39	15.3149	16.4624	15.7086	18.9151
13	39	14.0325	17.4392	14.2596	20.08
13	39	12.4605	12.7398	14.3923	23.5291
13	40	-4.85443	17.8251	5.31832	19.7828
13	40	-2.34557	22.6177	3.51428	30.2859
13	40	-7.41059	17.4673	7.82915	25.747
13	40	-1.06942	20.9351	1.42054	29.9238
13	40	-6.07195	16.0915	7.2172	27.9194
13	40	-5.24678	19.0686	5.32858	28.7696
13	40	0.914813	18.7816	1.52359	29.4276
13	40	8.5167	17.3564	8.91468	28.7582
13	40	11.7429	18.1004	11.8934	31.6112
13	40	3.98603	18.3553	4.31153	31.833
13	40	4.93506	18.7083	5.10089	30.7714
13	40	-7.77083	18.3364	7.94584	29.1518
13	40	-3.19787	20.4401	3.22798	22.63
13	40	-7.25411	17.1147	7.80403	24.5
13	40	-5.58174	18.3022	5.83346	26.3508
13	40	-6.13064	16.3227	7.14531	26.3866
13	40	-8.55386	16.3024	9.31339	22.2214
13	40	-9.81534	14.0668	11.4542	25.3962
13	40	-9.65167	14.3093	11.1907	26.1619
13	40	-10.8922	14.2955	12.2796	27.0008
13	40	-9.10595	12.4866	11.7853	32.9381
15	41	12.2652	30.5584	16.1308	29.5898
15	41	15.7789	34.9437	21.6006	33.4697
15	41	12.4394	34.1114	18.7275	34.9803
15	41	7.37552	33.1933	15.083	35.1814
15	41	4.51385	42.1816	22.6135	29.5078
15	41	25.154	28.3721	26.4244	35.8484
15	41	23.3646	26.5717	24.2213	27.7029
15	41	18.2826	28.3127	20.0248	32.4522
15	41	19.9182	29.8853	22.1468	33.9592
15	41	17.7351	31.9359	21.2699	34.5719
15	41	8.19678	28.4398	11.7444	27.7615
15	41	10.5771	29.7248	14.3307	19.7125
15	41	9.72723	29.8289	13.7947	25.3822
15	41	15.5812	25.2999	16.4368	23.0189
15	41	13.0536	25.7705	14.2519	26.2482
15	41	10.8477	24.944	11.9089	26.709
15	41	10.2524	24.6207	11.2354	28.6267
15	41	9.48745	24.5256	10.5026	28.9453
15	41	9.40059	24.2923	10.3261	27.925
15	41	6.75823	22.5187	7.21027	29.0553
15	41	7.06619	22.0437	7.35436	28.5081
12	42	15.5956	17.614	15.7726	27.1227
12	42	15.0047	24.0331	15.5252	32.4886
12	42	8.58751	21.949	8.80429	27.0232
12	42	9.13327	21.1906	9.2099	29.0796
12	42	6.56224	17.8968	6.88964	29.3663
12	42	13.6759	13.5659	15.0877	20.405
12	42	11.3477	11.733	14.0077	20.4191
12	42	12.1362	10.6133	15.2994	20.4015
12	42	5.69164	12.8026	9.16657	18.1867
12	42	6.25098	11.3818	10.6327	17.9501
12	42	6.44393	12.0442	10.225	18.7955
12	42	0.739687	7.65753	12.3643	17.838
12	42	0.391347	7.39056	12.6154	18.1847
12	42	0.374508	7.36266	12.6428	18.2668
12	42	6.48336	10.2161	11.7196	20.6235
12	42	10.514	13.9315	12.1226	20.2561
12	42	12.451	15.853	13.1131	25.354
12	42	10.9686	17.3175	11.288	22.4239
12	43	20.4136	13.6011	21.3521	16.8254
12	43	21.5239	13.7858	22.362	21.0452
12	43	25.4165	17.0015	25.5811	25.3171
12	43	21.4147	17.1303	21.5972	22.1372
12	43	21.4066	20.0179	21.4066	29.126
12	43	23.9537	20.9467	23.9713	33.7138
12	43	17.7213	18.4379	17.7879	24.4359
12	43	19.8422	16.3621	20.1597	25.3632
12	43	15.1642	15.4638	15.8128	35.5
12	43	27.0567	13.6501	27.737	29.1693
12	43	28.2895	13.3325	29.0013	32.1574
12	43	17.1092	6.07485	21.9275	21.1797
12	43	15.981	7.05188	20.4612	23.59
12	43	15.7745	8.22471	19.5949	25.0671
12	43	14.3045	12.919	15.9283	25.3016
12	43	14.407	12.2926	16.3006	20.9031
12	43	13.4257	11.1448	16.0381	22.91
12	43	11.87	9.69596	15.6698	23.6184
12	43	11.0683	9.66618	15.0983	24.7814
12	43	11.524	9.08154	15.824	25.8851
12	43	6.7655	6.85862	14.7534	27.0217
12	43	1.94178	6.52799	13.6087	27.7517
13	44	10.3504	18.5929	10.4446	29.485
13	44	-2.69614	20.5867	2.75918	25.5697
13	44	-5.63879	17.3459	6.23037	26.4465
13	44	-2.75203	18.6073	3.08411	27.9962
13	44	-5.01523	21.9399	5.37645	30.6955
13	44	-8.59052	16.2409	9.37134	35.9065
13	44	-6.81892	14.1177	8.99643	31.0469
13	44	-6.69143	14.4749	8.66969	32.9964
13	44	-6.75457	14.3948	8.76906	34.8002
13	44	-10.9484	14.2182	12.3648	33.9816
13	44	-9.00428	15.3903	10.107	33.6171
13	44	-9.85127	14.2041	11.4153	34.6855
13	44	-12.1484	13.3911	13.8059	32.5065
13	44	-16.4102	15.0312	17.1261	26.3369
13	44	-14.7842	13.8206	15.9971	25.0034
13	44	-15.6091	11.4472	17.7475	40.8394
13	44	-17.8244	11.0967	19.8595	40.5735
13	44	-27.9466	10.5919	29.3663	33.2925
13	44	-29.3838	10.1048	30.8637	32.4751
13	44	-30.3836	9.24991	32.0572	31.0764
13	44	-31.725	8.96292	33.3999	30.7458
13	44	-32.1484	8.7509	33.8595	30.618
13	44	-35.4567	6.75398	37.5442	33.9754
14	45	17.8262	5.63176	22.7484	26.3456
14	45	17.3756	8.91519	20.518	29.4323
14	45	16.766	1.26342	24.9401	22.1734
14	45	13.6593	3.43771	21.3458	29.0284
14	45	14.8571	2.13979	23.0758	24.676
14	45	14.9199	1.57086	23.5473	21.2086
14	45	14.5554	2.33544	22.7401	21.7465
14	45	13.2757	3.36951	21.1618	23.9205
15	46	14.3183	-4.58322	28.2234	19.9758
15	46	10.5807	-6.90956	28.7698	17.019
15	46	1.43518	-13.005	33.0326	26.6702
15	46	-3.92391	-13.6143	33.8159	21.1303
15	46	-9.10329	-8.50273	29.8046	29.2983
15	46	-6.14945	-8.97586	29.5657	31.3113
15	46	-14.3042	-8.92298	31.9906	32.8659
15	46	-18.7287	-11.0961	35.8101	29.9293
15	46	-17.6594	-10.9767	35.2169	30.0577
15	46	-15.1418	-10.3998	33.6363	24.6828
15	46	-22.7458	-10.3168	37.2396	28.9825
15	46	-26.4459	-11.137	39.9714	28.7389
15	46	-27.6619	-11.2104	40.7544	29.012
14	47	-7.03367	2.92152	18.4302	36.8785
14	47	-12.3915	-5.07686	27.7927	36.3549
14	47	0.299348	-4.3052	24.3069	29.4756
15	48	-19.0633	14.394	19.841	22.1831
15	48	-21.6741	13.7325	22.52	25.9124
15	48	15.3619	8.25605	19.2504	26.5263
15	48	32	3.24249	35.7048	46.4854
15	48	0.571461	7.65848	12.3545	27.6128
15	48	0.986299	7.97734	12.0625	27.095
15	48	1.57778	8.42037	11.6852	28.7365
15	48	-17.7707	4.08786	23.6808	20.8253
15	48	-28.9452	3.0743	33.1568	29.4892
15	48	-30.0058	3.44629	33.8927	32.0315
15	48	-28.2676	2.71475	32.7575	28.0735
16	49	-33.4615	9.82815	34.8006	32.2229
16	49	-29.3768	8.56155	31.339	32.3969
16	49	-40.3153	4.38356	42.7478	34.7438
16	49	-45.5544	7.75794	46.8187	30.8076
16	49	-40.7842	9.34884	41.9156	34.4639
16	49	-37.0053	6.91552	38.9362	33.9815
16	49	-39.7417	4.47632	42.1933	28.3109
16	49	-43.2025	4.84827	45.2836	28.1607
16	49	-44.935	5.92412	46.6343	26.5518
16	49	-40.9511	7.01025	42.6131	27.0694
16	49	-39.3341	6.63275	41.1919	25.9052
16	49	-33.7496	5.67948	36.3282	32.0183
16	49	-30.7766	4.07296	34.291	33.6041
16	49	-39.3622	1.57811	42.8166	30.0528
16	49	-37.0967	4.18284	39.8774	35.5108
16	49	-42.394	7.2793	43.9126	31.5616
16	49	-43.9538	4.09146	46.1853	29.3583
16	49	-43.6661	3.05881	46.2126	28.7698
16	49	-39.9281	3.52627	42.6614	31.5373
16	49	-39.0819	3.27499	41.9774	32.7955
16	49	-41.0455	2.88053	43.8817	31.3134
16	49	-41.0758	0.432555	44.7403	28.9322
16	49	-43.637	1.34142	46.7102	28.5285
16	49	-45.6398	1.24504	48.5442	24.657
16	49	-41.1569	2.06265	44.249	28.2043
16	49	-37.0349	2.86878	40.2838	32.6364
17	50	19.1191	8.82177	22.0411	26.7215
17	50	17.6041	6.47744	22.067	21.8005
17	50	1.13225	6.30982	13.736	24.758
17	50	16.4726	10.2481	19.0737	26.7006
17	50	15.6829	10.2829	18.3848	25.2799
17	50	5.38048	13.0428	8.78688	29.2778
17	50	5.6971	11.8098	9.96571	27.6194
17	50	6.71782	12.5942	9.98617	25.1831
17	50	10.2672	12.5727	12.6486	27.0093
17	50	12.768	12.011	15.0261	30.3068
17	50	13.2371	-7.0258	29.8727	20.154
17	50	12.7333	5.71836	19.0452	21.5623
17	50	9.49955	6.27708	16.638	19.6451
17	50	5.80358	7.3891	13.8625	26.3103
17	50	2.1584	7.3971	12.7834	26.7239
17	50	16.1377	7.51333	20.3023	15.1297
17	50	-0.585725	4.11801	15.8925	27.894
17	50	1.76813	7.52701	12.5957	24.5545
17	50	2.1489	8.01198	12.1763	28.4998
17	50	1.65907	5.56287	14.5301	34.6244
17	50	-2.93607	2.72927	17.511	28.4336
17	50	-2.38923	6.66841	13.5402	31.4556
17	50	-0.9748	6.35253	13.6816	32.0769
17	50	2.02187	5.55749	14.5804	35.9389
17	50	4.48463	5.87021	14.8106	33.7789
17	50	2.90785	6.32261	13.9773	29.8072
17	50	5.0361	8.54116	12.5031	28.7954
18	51	7.08706	7.4965	14.3445	25.8589
18	51	5.97779	5.04427	16.0808	21.3634
18	51	15.8545	6.04264	21.0037	24.4116
18	51	12.2069	4.81314	19.3942	26.2302
18	51	8.13238	6.6362	15.6052	29.1839
18	51	8.13817	12.2866	11.1949	22.5558
18	51	9.91121	12.378	12.4798	22.018
18	51	7.75632	10.7479	12.0515	24.2208
18	51	7.35921	11.2463	11.4176	24.2132
18	51	7.05487	11.8254	10.7823	24.8745
18	51	3.18615	12.3678	8.26689	27.3148
18	51	2.81977	6.95335	13.3427	22.0016
18	51	1.7591	5.57121	14.5334	23.2553
18	51	6.89059	6.35716	15.2547	28.3716
18	51	4.61178	11.0297	10.0777	23.1817
16	52	-18.4254	-4.86717	30.5964	19.8125
16	52	-26.6159	0.529429	32.5521	26.659
16	52	-16.4365	6.21281	21.3303	29.0896
16	52	-17.4927	6.78303	21.7991	25.476
16	52	-25.6981	1.75437	31.1532	27.7789
16	52	-20.1949	-3.08044	30.2995	15.8664
16	52	-23.843	-4.10394	33.3942	19.1046
16	52	-26.4679	-2.05604	33.935	14.1665
16	52	-26.7718	-1.98532	34.1182	23.1625
16	52	-27.3823	-1.67133	34.3918	23.9654
16	52	-18.4855	-2.6708	28.9402	25.3693
16	52	-28.4401	-1.73395	35.2335	26.0504
16	52	-26.7724	-1.82777	34.0249	25.9514
16	52	-27.4847	-1.86391	34.5812	26.54
16	52	-30.4464	0.209363	35.7882	30.4444
16	52	-36.5473	-2.42593	42.0458	24.4845
16	52	-36.2196	-2.06638	41.6117	26.7732
16	52	-32.9225	-3.08999	39.4516	24.9118
16	52	-35.5829	-2.47801	41.2807	27.1667
16	52	-40.6611	-2.97752	45.702	24.0934
17	53	-21.7775	13.4093	22.7065	21.4331
17	53	-17.4221	5.89633	22.2766	23.2893
17	53	-15.2003	14.5059	16.1407	28.4074
17	53	-10.3828	2.89884	19.9255	22.8928
17	53	-18.5786	8.81262	21.5845	28.082
17	53	-15.9909	8.72307	19.4821	27.2553
17	53	-13.0322	9.968	16.3931	25.6808
17	53	-14.1052	16.4947	14.5256	31.648
17	53	-1.88761	1.71529	18.3786	25.6201
17	53	-9.37668	6.73579	16.1951	33.863
17	53	-14.9696	9.52267	18.203	34.1177
17	53	-16.3414	6.89117	20.8371	26.0745
17	53	-16.6047	6.00145	21.5902	26.2908
17	53	-19.1089	14.086	19.9704	24.2879
17	53	-18.1109	7.99155	21.6185	21.7848
17	53	-17.1412	9.22469	20.1602	19.3826
17	53	-15.3163	11.1975	17.613	22.7397
17	53	-14.4764	13.036	16.0321	24.3929
17	53	-16.0289	12.387	17.702	26.2632
17	53	-16.9357	12.7236	18.3905	28.479
17	53	-18.8424	11.695	20.5305	30.6004
17	53	-21.0493	9.42854	23.4466	29.4892
17	53	-21.4382	9.12653	23.9216	30.0956
17	53	-21.102	9.15622	23.6115	27.5436
16	54	-36.4772	3.00928	39.7361	30.5815
16	54	-44.6371	10.2539	45.4685	26.6752
16	54	-47.4135	7.92053	48.5689	32.8611
16	54	-45.2378	6.96662	46.6837	34.0451
16	54	-48.0168	13.472	48.3502	25.9172
16	54	-48.5375	13.0093	48.9128	24.5318
16	55	-13.6974	7.17148	18.6824	25.497
16	55	-15.7293	7.61517	19.9226	27.0027
16	55	-17.7771	8.37456	21.1377	23.6673
16	55	-19.8393	8.1864	22.9678	33.5193
16	55	-16.2102	10.5081	18.7202	19.3324
16	55	-15.3569	8.35076	19.1902	20.9499
16	55	-15.1465	7.94864	19.2677	17.7124
16	55	-15.7409	8.55061	19.3789	17.6241
16	55	-15.3966	8.986	18.8527	18.7886
16	55	-13.4231	10.1076	16.6205	23.8113
16	55	-15.0676	13.0768	16.5485	26.7825
16	55	-13.7639	16.0449	14.3103	23.4441
16	55	-15.6708	14.4373	16.6054	24.7741
16	55	-15.6494	11.2853	17.8591	25.1288
16	55	-15.7734	7.35786	20.1135	28.0686
16	55	-16.3044	5.52341	21.6724	22.7437
16	55	-19.383	5.00002	24.3313	22.6069
16	55	-20.0528	5.01295	24.8483	22.3307
16	55	-20.2097	6.70713	24.0358	23.4639
16	55	-15.7289	7.74782	19.8422	28.9511
16	55	-14.6967	7.765	19.0363	28.8606
16	55	-14.0352	5.56903	20.026	26.182
16	55	-15.239	5.17125	21.1397	25.9311
16	55	-11.6735	6.35256	17.8865	25.6158
16	55	-14.1397	2.08098	22.6811	27.5058
16	55	-12.9244	2.42675	21.6926	29.3573
17	56	-18.6651	20.572	18.6735	25.9951
17	56	-13.3138	19.4551	13.3248	22.69
17	56	-6.44429	16.2901	7.43196	29.3906
17	56	-5.24547	20.2987	5.25395	31.0517
17	56	-24.9015	27.7414	26.0036	24.4251
17	56	-22.9164	23.3076	23.1411	34.9355
17	56	-24.863	21.9242	24.9326	31.1928
17	56	-26.0634	14.9579	26.5131	20.4355
17	56	-26.7404	17.3641	26.8605	22.269
17	56	-24.2026	24.0726	24.5225	21.7323
17	56	-4.81997	14.5892	7.24151	28.2658
17	56	-23.7521	22.706	23.8968	24.1001
17	56	-19.5517	22.3763	19.69	29.9358
17	56	-21.4793	21.6661	21.5408	26.2042
17	56	-20.9475	22.9171	21.1406	35.9035
17	56	-22.4399	24.2037	22.8103	31.1792
17	56	-19.0127	26.4801	20.0479	36.2612
17	56	-23.1472	25.0007	23.6521	34.6581
17	56	-21.7827	25.3659	22.4026	39.7612
17	56	-25.7061	21.0264	25.7252	32.8657
17	56	-24.2597	21.008	24.2794	22.1397
17	57	-7.82507	17.257	8.28909	24.6418
17	57	-7.49489	18.7181	7.6031	25.9699
17	57	-4.43483	23.6504	5.74166	17.0778
17	57	-3.07345	17.3836	4.0355	21.2734
17	57	-3.86722	15.9347	5.60863	21.4605
17	57	-5.29281	17.152	6.00847	25.5462
17	57	-1.17824	11.6664	8.41594	19.9235
17	57	0.354808	9.0846	10.9211	17.1318
17	57	-7.15647	12.6677	10.2321	30.1015
17	57	-8.46519	8.93021	13.9034	32.8622
17	57	-7.01382	20.3656	7.02329	21.2515
17	57	-9.36624	16.1059	10.1368	33.3381
17	57	-11.2897	15.7707	12.0463	32.9419
17	57	-12.204	13.1554	13.967	19.0423
17	57	-11.7849	14.7205	12.8982	23.1717
17	57	-12.8103	13.5784	14.3056	17.5946
17	57	-12.411	17.8057	12.6005	20.6422
17	57	-10.8239	17.4709	11.112	21.6258
17	57	-9.73225	15.2021	10.8404	20.9546
17	57	-11.6696	13.9872	13.1085	20.1746
17	57	-11.8538	16.4326	12.3716	21.3913
17	57	-13.9925	18.4139	14.0804	27.6901
17	57	-16.7032	17.467	16.8888	30.1308
18	58	3.02919	26.8053	7.44612	34.4419
18	58	6.6656	11.3938	10.8702	32.9177
18	58	-3.94279	16.7697	5.09551	18.1566
18	58	4.94744	15.7613	6.51148	27.7384
18	58	-0.729162	15.592	4.46783	28.236
18	58	-3.72467	16.3831	5.19006	31.3347
18	58	-1.85182	14.6729	5.63887	26.5966
18	58	-2.58463	15.197	5.45287	22.6611
18	58	-7.44971	19.9867	7.44972	33.2327
18	58	-9.58918	17.2298	9.9777	28.6923
18	58	-11.357	15.7938	12.1013	30.5081
18	58	-17.1672	7.63719	21.046	31.2648
18	58	-18.0395	8.83171	21.1186	29.7928
18	58	-17.5309	12.0194	19.2099	31.7272
18	58	5.91617	6.03824	15.1405	34.522
18	58	-6.73625	15.8624	7.90047	20.0236
18	58	-5.00677	15.4628	6.75291	20.8018
18	58	-3.38408	14.5949	6.37445	28.4429
18	58	-2.42558	14.935	5.61444	29.1152
18	58	-3.58409	13.6695	7.27109	27.9654
18	58	-3.67956	13.3835	7.56681	21.4485
19	59	-23.1116	13.9399	23.8508	27.0683
19	59	-29.2741	16.8453	29.4286	30.3744
19	59	-23.5425	10.1508	25.4111	19.9168
19	59	-30.2327	16.6541	30.3998	31.2347
19	59	-33.3146	13.6828	33.8403	27.2574
19	59	-39.1133	13.1617	39.6119	26.8605
19	59	-37.0032	12.894	37.5833	27.7689
19	59	-31.8813	12.4059	32.6803	29.2979
19	59	-30.1124	11.9575	31.0703	25.1737
19	59	-34.0209	14.468	34.4142	32.533
19	59	-30.6947	16.3102	30.8942	36.1855
19	59	-22.1306	17.3437	22.2815	33.9264
19	59	-22.9895	11.9299	24.2921	24.6056
19	59	-22.7919	11.5958	24.2143	20.5049
19	59	-39.611	18.7983	39.6262	33.9358
19	59	-20.7975	11.3318	22.4575	19.6771
19	59	-22.6276	10.938	24.2859	22.5592
19	59	-23.0494	14.6346	23.6324	23.752
19	59	-24.2885	16.3627	24.543	24.5737
19	59	-21.0178	13.9456	21.8345	26.923
19	59	-26.796	13.3433	27.5509	25.893
19	59	-19.3491	13.7096	20.3086	24.5857
19	59	-28.3964	14.1542	28.9427	28.413
20	60	-20.3545	24.2321	20.7716	29.6927
20	60	-19.5506	26.0036	20.4171	26.4378
20	60	-25.6123	15.9631	25.9073	24.9856
20	60	-25.2595	24.8369	25.6886	29.5335
20	60	-31.3246	24.7468	31.646	26.7202
20	60	-22.0275	24.4217	22.4452	24.7938
20	60	-21.6792	23.0538	21.883	28.0206
20	60	-23.5106	18.7033	23.5443	28.8147
20	60	-23.2782	18.0114	23.3583	29.382
20	60	-21.0126	20.0131	21.0126	32.2826
20	60	-21.0373	20.6826	21.0478	31.3385
20	60	-21.1359	22.1051	21.2357	30.6179
20	60	-21.2878	22.059	21.3826	28.4038
20	60	-23.3567	18.6782	23.392	28.4567
20	60	-21.6861	23.4991	21.9531	28.2016
20	60	-25.3811	16.8884	25.5586	22.9604
20	60	-24.9329	17.0807	25.0924	22.6949
20	60	-24.6124	17.7689	24.707	25.098
20	60	-26.0114	16.7633	26.1981	24.2636
20	60	-25.6049	16.9	25.7793	25.8501
20	60	-26.7267	16.7446	26.9097	25.6583
20	60	-27.1601	17.7678	27.2447	26.4534
20	60	-29.4797	17.3056	29.5916	24.8295
20	60	-22.6923	23.5035	22.947	30.6854
20	60	-21.8617	24.5922	22.3156	28.5405
20	60	-21.2475	24.287	21.6561	33.0702
20	60	-20.6624	23.5755	20.9562	31.0975
20	60	-20.7463	23.3819	21.0082	26.7347
21	61	-28.6773	8.24983	30.8009	30.6968
21	61	-28.7136	8.56624	30.7252	29.0214
21	61	-30.7089	6.19188	33.3919	28.2903
21	61	-18.9759	13.2249	20.1071	32.8191
21	61	-31.7113	11.6385	32.6837	27.5322
21	61	-21.1247	9.36688	23.54	22.6782
21	61	-23.8772	8.7412	26.2572	26.7181
21	61	-36.6196	4.49879	39.3381	28.4225
21	61	-28.3612	9.64176	30.0454	24.4707
21	61	-28.528	7.25529	31.0255	27.9363
21	61	-26.8165	6.55442	29.7736	31.5888
21	61	-27.0303	7.10645	29.7375	31.6445
21	61	-28.26	6.64013	31.0217	34.7678
21	61	-32.6986	6.38247	35.128	29.9859
21	61	-26.1731	5.98429	29.4544	27.1284
21	61	-33.8272	5.6292	36.4161	25.9717
21	61	-34.6901	3.97017	37.7891	24.6084
21	61	-36.2935	5.9933	38.5531	23.5542
21	61	-36.8975	4.94961	39.4411	24.7065
21	61	-34.0951	5.45884	36.7186	27.8191
21	61	-31.4877	6.76608	33.8903	29.6926
21	61	-28.5279	7.09439	31.0862	24.3649
21	61	-29.2873	7.87416	31.4915	27.7505
21	61	-30.0569	7.49129	32.3299	27.1302
19	62	-17.2899	41.767	27.5343	26.5238
19	62	-26.785	10.1555	28.4108	17.076
19	62	-21.1951	12.8418	22.3184	18.0986
19	62	-18.1178	15.3846	18.6773	26.0365
19	62	-26.1319	13.4564	26.8827	21.3308
19	62	-24.6291	10.2637	26.3717	14.5187
19	62	-22.0447	9.98369	24.1098	20.6294
19	62	-26.5519	12.5297	27.5091	24.5781
19	62	-28.5426	13.7327	29.1659	22.9119
19	62	-24.3436	13.5432	25.1349	25.8697
19	62	-20.6091	11.7798	22.1216	25.8516
19	62	-26.6633	9.40431	28.5475	17.3531
19	62	-24.1773	10.0458	26.032	18.8434
19	62	-23.3469	9.96049	25.3025	17.0398
19	62	-21.6847	10.4019	23.6199	15.1929
20	63	-11.7316	19.771	11.7338	26.3997
20	63	-1.34987	15.5587	4.64151	29.6102
20	63	0.0551901	15.661	4.33931	33.2868
20	63	-7.90175	20.1843	7.90389	25.7506
20	63	-8.02833	18.8961	8.10338	31.8178
20	63	-9.16761	21.0629	9.2285	23.3121
20	63	-10.4322	23.1279	10.886	25.3978
20	63	-8.06559	16.7685	8.68488	11.835
20	63	-8.99022	11.834	12.1226	23.7028
20	63	-8.87841	11.1809	12.4891	26.1642
20	63	-10.6133	15.9069	11.3668	24.8624
20	63	-9.59083	18.0441	9.7864	23.3379
20	63	-8.87315	17.2345	9.29083	14.8059
20	63	-8.89027	17.816	9.15251	14.7023
20	63	-10.5397	16.7828	11.0145	21.7727
20	63	-10.8045	16.5052	11.3492	22.3005
20	63	-12.6246	15.1957	13.494	19.6193
20	63	-13.2842	15.416	14.0394	20.111
20	63	-12.1221	15.3121	12.9844	20.3574
20	63	-13.1894	15.7247	13.8533	21.4338
20	63	-12.4564	17.8013	12.6459	18.0754
20	63	-12.1709	17.2376	12.4758	24.4022
20	63	-9.22152	17.3623	9.58821	20.8963
16	64	-30.9098	16.0836	31.1326	22.7251
16	64	-29.3015	4.3925	32.8703	21.4386
16	64	-21.6163	8.77213	24.2338	23.0633
16	64	-14.8531	14.7328	15.7396	28.6262
16	64	-22.2423	13.8186	23.0432	24.932
16	64	-21.751	11.6248	23.2345	24.2765
16	64	-34.8824	14.6318	35.2413	25.2144
16	64	-35.9541	13.8441	36.4071	24.6663
16	64	-14.3025	12.3876	16.1648	30.3121
16	64	-18.2393	10.7056	20.3989	27.8719
16	64	-31.6661	10.2426	32.9854	25.1072
16	64	-32.5834	7.18227	34.7536	26.2693
16	64	-11.3782	8.81648	15.9023	26.4038
16	64	-32.5539	6.71391	34.8826	24.5972
16	64	-27.4916	8.30817	29.6952	18.5539
16	64	-28.5271	10.311	29.9962	23.6652
16	64	-29.4545	12.2944	30.358	20.6597
16	64	-31.0649	12.5726	31.854	20.4237
16	64	-28.2413	11.9515	29.2747	23.1968
16	64	-34.2131	10.4325	35.3681	21.2795
21	65	-5.63245	3.40123	17.5029	20.6569
21	65	12.1644	4.06561	19.9507	24.7004
21	65	11.3296	4.74829	18.9188	26.4966
21	65	10.6348	2.90719	20.0469	24.9532
21	65	12.337	2.71149	21.1289	22.5754
21	65	10.8628	2.73544	20.3092	22.465
21	65	9.7765	3.35181	19.2362	23.7113
21	65	-0.378989	7.73829	12.2675	26.0621
21	65	-2.62889	8.34093	11.9478	28.5889
21	65	-2.57899	5.95757	14.2726	28.5576
21	65	-2.06547	8.20352	11.9734	18.6651
21	65	13.7747	0.806393	23.4725	19.9055
19	66	-33.0353	12.7065	33.7415	18.7113
19	66	-26.5991	15.334	26.9758	24.5696
19	66	-26.7718	13.676	27.4548	22.7674
19	66	-29.1553	15.3011	29.4987	24.4934
19	66	-28.4904	14.3342	29.0019	23.1252
19	66	-28.5669	16.0272	28.8187	21.3414
19	66	-31.4629	14.8467	31.8394	21.7037
19	66	-34.4977	12.3864	35.2259	23.5605
19	66	-31.8662	10.8898	33.0105	27.5225
19	66	-28.8881	15.2147	29.248	26.1101
19	66	-28.5996	15.0922	28.9825	24.8449
19	66	-30.7781	14.8509	31.1642	25.1668
19	66	-29.0694	11.2795	30.2395	17.5826
19	66	-28.6201	11.6911	29.7036	19.0468
19	66	-27.8226	11.1701	29.0831	18.9793
19	66	-23.4791	14.1606	24.1544	19.047
19	66	-26.813	14.6071	27.3105	18.5439
17	67	6.07637	12.9733	9.27962	21.1372
17	67	-2.76925	22.3811	3.6516	19.8179
17	67	2.64078	9.90315	10.433	17.5891
17	67	5.73029	7.48033	13.7497	21.7819
17	67	5.83905	6.32654	14.8461	22.9098
17	67	5.05916	11.1014	10.2262	21.4412
17	67	3.53612	11.7959	8.92894	23.901
17	67	0.536067	15.6487	4.38412	24.7505
17	67	-2.38952	10.5368	9.75751	26.3374
17	67	-3.09132	11.361	9.17151	21.101
17	67	7.87194	11.0548	11.8945	21.7182
17	67	-3.399	24.5786	5.70018	23.6546
17	67	-0.659692	1.9048	18.1068	15.3105
17	67	-1.07564	6.44505	13.5968	17.8802
17	67	-2.59579	6.62388	13.6212	19.4957
17	67	-4.56015	7.43025	13.3588	22.1237
17	67	-0.23541	4.94553	15.0563	17.862
17	67	-0.697386	5.18032	14.8357	20.3536
20	68	-3.6927	17.9264	4.23435	31.0316
20	68	2.33985	18.3365	2.87064	34.3059
20	68	-1.1078	16.9339	3.25987	18.4583
20	68	1.82101	18.3607	2.44998	27.2154
20	68	0.359265	20.3639	0.511365	29.2418
20	68	-3.00296	20.6081	3.06386	30.9465
20	68	-1.43515	17.3249	3.03552	26.1244
20	68	0.120517	17.7925	2.21076	27.0606
20	68	-0.868377	17.9262	2.24824	27.9935
20	68	-3.12937	17.7431	3.85763	28.7935
20	68	-4.22634	15.7782	5.971	24.7082
20	68	-2.81846	17.643	3.67352	18.1897
20	68	-2.55475	18.113	3.17568	19.0694
20	68	-2.66953	16.3252	4.54103	24.7309
20	68	-4.05048	14.1296	7.12812	27.6786
20	68	-3.79486	13.4901	7.53111	25.5792
20	68	-0.379754	17.6924	2.33864	24.8753
20	68	-0.958932	15.1112	4.98173	23.803
20	68	-1.31172	17.5702	2.76109	26.9295
21	69	-10.0066	15.7298	10.8711	33.669
21	69	-5.49699	12.6935	9.13446	26.4495
21	69	-2.29934	-1.15752	21.2764	26.4727
21	69	-3.0385	7.58918	12.7717	26.7407
21	69	-5.03018	7.01143	13.913	31.4888
21	69	-7.66058	11.9826	11.0715	28.1426
21	69	-7.56809	10.2977	12.2826	29.4485
21	69	-11.4438	10.5927	14.7742	33.1576
21	69	-13.0755	10.2966	16.2321	31.0251
21	69	-11.2363	14.7052	12.4068	34.0409
21	69	-9.81749	16.0061	10.5914	36.4555
21	69	-7.47878	16.436	8.28021	36.1947
21	69	-1.928	13.9577	6.34133	25.5226
21	69	-4.18811	13.499	7.72834	23.3723
21	69	-6.56105	11.8847	10.422	25.302
21	69	-14.0999	7.21006	18.949	21.3691
21	69	-15.0858	6.70578	20.005	23.0577
21	69	-12.9051	10.0086	16.2687	28.7766
21	69	-11.2839	11.7489	13.9472	22.9223
21	69	-9.57699	13.1286	11.7683	24.0957
21	69	-7.79582	12.075	11.0992	24.1568
18	70	8.72959	11.7488	11.99	27.4038
18	70	6.1721	5.16675	16.0395	30.7718
18	70	-1.53672	7.5548	12.5382	28.7529
18	70	-1.39923	14.854	5.33232	22.4326
20	71	-35.671	10.5269	36.7456	18.5066
20	71	-25.3513	13.7011	26.0718	30.2843
20	71	-33.7181	12.2028	34.5039	25.0043
20	71	-34.6685	12.3102	35.4067	24.6339
20	71	-34.2705	12.001	35.0802	26.2741
20	71	-35.4906	11.3003	36.4049	20.6532
20	71	-31.2974	9.82644	32.7491	24.9775
20	71	-29.2613	9.68477	30.8738	25.2571
20	71	-32.9679	8.61516	34.6675	21.9871
20	71	-32.0872	10.7692	33.2518	25.3117
20	71	-32.6759	9.27362	34.2051	22.925
20	71	-32.8755	8.78796	34.5306	25.1537
20	71	-32.1656	10.672	33.3509	21.2174
20	71	-31.0515	10.4807	32.338	18.1557
20	71	-31.4819	9.60403	32.9858	18.5754
20	71	-31.1393	8.96938	32.8493	21.2134
20	71	-33.5372	8.85102	35.1351	21.15
19	72	-45.4268	16.7666	45.5166	23.5681
19	72	-46.2911	16.3999	46.3991	23.6748
19	72	-35.7645	28.3734	36.604	36.193
19	72	-43.9846	20.6995	43.989	33.8048
19	72	-46.2284	19.3825	46.2316	32.3761
19	72	-46.4976	14.747	46.7255	26.2198
22	73	-23.7127	33.6299	27.1532	19.4234
22	73	-24.2106	28.3817	25.5376	28.2186
22	73	-17.2044	23.5981	17.5655	24.1799
22	73	-17.9074	24.6721	18.4875	24.8805
22	73	-21.7693	27.179	22.8677	21.6041
22	73	-24.5629	28.7249	25.9756	24.8606
22	73	-21.8608	31.1561	24.4181	25.5161
22	73	-21.5714	28.2548	23.0263	23.1093
22	73	-25.2054	22.3355	25.3063	22.5847
22	73	-36.3472	16.2714	36.5117	26.9613
22	73	-42.4368	15.9546	42.5927	25.619
22	73	-19.2442	23.853	19.6118	23.6028
22	73	-30.6229	23.0728	30.7618	20.5554
22	73	-28.6638	23.1657	28.8234	21.698
22	73	-28.0525	22.8018	28.1807	23.176
22	73	-28.15	22.4683	28.2492	23.0088
22	73	-23.9357	25.8146	24.5914	23.3487
22	73	-27.0667	25.0811	27.504	23.9191
22	73	-24.9263	24.976	25.387	24.7525
22	73	-23.1487	26.2107	23.923	21.3916
23	74	-27.5136	11.8603	28.602	27.3186
23	74	-26.7346	13.0354	27.5621	27.442
23	74	-31.1284	8.29722	33.0477	24.761
23	74	-25.4683	12.7397	26.4164	27.3793
23	74	-21.1905	11.3313	22.8193	26.401
23	74	-18.4228	14.4201	19.2212	37.6317
23	74	-20.2755	11.1933	22.0314	34.9267
23	74	-19.7482	7.69564	23.1371	30.8581
23	74	-20.5512	6.23686	24.5672	30.1654
23	74	-19.4549	8.29664	22.5864	26.8396
23	74	-22.9026	9.9333	24.9079	23.9072
23	74	-27.2746	8.97502	29.2594	24.2331
23	74	-31.6215	8.68911	33.3851	22.271
23	74	-33.1486	8.80222	34.7833	20.8509
23	74	-34.152	7.83532	36.0046	20.3226
23	74	-26.1808	10.3284	27.7914	24.8106
23	74	-32.5187	8.72702	34.2135	25.161
23	74	-31.254	7.96286	33.2716	26.8359
23	74	-32.088	5.86283	34.7574	23.7398
23	74	-33.3083	5.40622	36.0246	22.4911
23	74	-32.897	5.11827	35.7587	29.6309
23	74	-29.699	5.40661	32.7947	29.03
23	74	-30.5285	4.78139	33.781	26.844
23	74	-27.0517	4.27021	30.9914	23.8723
23	74	-26.2989	4.31607	30.3317	23.274
23	74	-24.8655	7.37149	27.7056	25.87
23	74	-24.4148	8.58091	26.8043	26.5772
24	75	-8.74309	0.199118	21.5742	24.5151
24	75	-7.50728	-0.2407	21.5332	23.7458
24	75	-2.3855	1.24177	18.9039	30.7778
24	75	-3.03263	3.6083	16.6623	30.6407
24	75	-0.761723	5.24067	14.7785	30.052
24	75	4.67476	13.9281	7.65761	26.7668
24	75	6.80284	10.5748	11.6058	27.8011
24	75	-16.8542	-0.202175	26.0817	27.6905
24	75	-22.6432	-1.00575	30.5048	20.4239
24	75	-11.8706	0.570265	22.6488	29.1672
24	75	-1.21042	3.93542	16.1089	30.8453
24	75	-2.6823	4.03059	16.1873	30.7557
24	75	-2.82323	0.466375	19.7287	27.3941
24	75	-1.7556	0.0629806	20.011	27.4554
24	75	-0.528267	6.22234	13.7876	26.4685
24	75	-0.457417	4.22215	15.7843	29.5657
24	75	-14.9101	-3.08839	27.2611	31.9285
24	75	-14.005	1.02039	23.4331	30.4028
24	75	-13.2105	1.61596	22.5042	28.6369
23	76	-18.4002	29.7514	20.7451	25.5343
23	76	-21.0537	20.0134	21.0537	28.5969
23	76	-21.5054	8.18998	24.3993	20.8629
23	76	-21.3667	9.73635	23.5996	16.8631
23	76	-24.5031	10.3827	26.214	21.0618
23	76	-15.7341	11.8931	17.6527	24.8719
23	76	-14.5034	14.2671	15.5727	23.5685
23	76	-20.2451	10.6061	22.2351	17.5278
23	76	-21.9942	9.46913	24.272	18.1342
23	76	-28.5622	11.6443	29.6602	25.1817
23	76	-30.2536	13.1079	30.956	27.7901
23	76	-25.6997	9.47417	27.6355	27.487
23	76	-20.2754	10.99	22.1099	23.0521
23	76	-20.7979	9.26617	23.2949	21.8057
23	76	-22.9419	9.82486	24.9852	14.6848
23	76	-21.9991	6.67682	25.5465	23.0515
23	76	-20.3387	6.87077	24.0565	23.7332
23	76	-23.7591	7.10009	26.8556	18.9032
23	76	-23.7556	7.61455	26.6235	14.697
23	76	-20.9327	8.51015	23.754	15.5754
23	76	-20.8591	8.94353	23.4922	20.7052
23	76	-22.3318	9.05776	24.7447	18.3721
23	76	-21.0661	7.77915	24.214	20.1062
23	76	-23.0291	9.36999	25.2423	21.202
23	76	-18.6944	8.87596	21.6516	20.9458
23	76	-19.6323	8.57316	22.6017	18.3742
22	77	-7.14577	24.9359	8.67749	23.5565
22	77	-5.34341	27.1635	8.92855	25.2749
22	77	-16.1431	21.5609	16.2163	20.3648
22	77	-9.7107	31.8836	15.3023	27.9793
22	77	-3.26026	35.1077	15.4475	30.6758
22	77	-8.82488	26.5984	11.0033	31.7424
22	77	-12.0498	26.6132	13.7217	31.6492
22	77	-14.1017	25.6936	15.1861	28.8849
22	77	-14.4879	28.1876	16.5981	32.3348
22	77	-14.8289	29.5303	17.5693	29.2325
22	77	-11.456	25.4153	12.656	30.6347
22	77	-11.6769	23.0885	12.073	33.585
22	77	-15.2218	24.2992	15.8034	34.155
22	77	-20.3295	20.1771	20.3302	23.2348
22	77	-19.4177	20.339	19.4206	21.7545
22	77	2.24712	31.577	11.7902	32.3101
22	77	-15.7699	23.7287	16.1938	27.1186
22	77	-15.5644	22.5989	15.7745	24.5329
22	77	-15.8944	22.3065	16.0567	23.0591
22	77	-15.8997	21.3875	15.9586	26.0959
22	77	-15.8743	21.0634	15.909	25.4511
22	77	-15.8686	18.8892	15.9065	28.9544
22	77	-14.4645	18.9692	14.5004	29.1193
22	77	-12.0442	20.8095	12.071	29.8289
22	77	-14.038	22.6835	14.2872	27.4513
22	77	-13.5662	22.6368	13.8153	27.8683
22	77	-12.8068	21.9635	12.9539	23.9309
24	78	5.35196	5.75176	15.2007	25.3426
24	78	5.05555	6.3462	14.543	24.741
24	78	-2.2387	1.56472	18.566	24.8593
24	78	1.977	4.96192	15.1645	24.8824
24	78	-1.06152	2.53538	17.4958	22.7467
24	78	3.43115	3.1548	17.1812	32.1257
24	78	2.68137	5.25386	14.9826	30.6758
24	78	-0.118461	7.87342	12.1272	23.2337
24	78	-0.506807	7.55763	12.4525	27.2488
24	78	2.33044	8.31611	11.9109	33.3792
24	78	6.20206	8.37761	13.1536	28.5896
24	78	4.70637	6.32279	14.4497	28.6545
24	78	2.63132	4.07959	16.1308	27.8753
24	78	2.00066	2.07627	18.0314	23.8401
24	78	0.878283	1.66817	18.3521	24.5825
24	78	5.11869	6.13853	14.759	23.8018
24	78	-1.89537	1.89834	18.1973	27.5706
24	78	-4.04756	1.69528	18.7319	23.7766
24	78	-6.55188	0.203402	20.8113	20.2169
24	78	-5.4045	1.05868	19.67	21.1862
24	78	-5.07385	0.488414	20.1356	21.484
24	78	-5.43905	-0.937489	21.6017	21.6899
24	78	-4.83922	0.659179	19.9145	26.5112
24	78	-4.21899	0.774489	19.6659	29.3652
24	78	-1.42932	2.25813	17.7975	30.4383
24	78	1.35455	5.32254	14.7385	26.6491
24	78	3.13051	6.08888	14.2522	29.454
24	78	2.10534	5.61266	14.5373	24.3323
24	78	3.77198	4.70347	15.744	26.1897
23	79	-6.51086	15.8171	7.73384	23.9446
23	79	-4.26867	17.7579	4.82073	29.3985
23	79	-14.2587	11.0211	16.8005	18.5358
23	79	-7.95706	13.5339	10.2399	26.9118
23	79	-12.1263	11.7394	14.6377	25.1185
23	79	-12.981	14.0511	14.2579	24.4022
23	79	-13.1317	14.6717	14.1539	23.4855
23	79	-14.1146	13.0763	15.6903	21.9024
23	79	-14.1219	12.8154	15.8112	24.4317
23	79	-15.6016	14.1013	16.6536	23.2827
23	79	-16.851	14.0572	17.8395	23.4632
23	79	-17.9825	18.3177	18.0584	22.935
23	79	-15.8315	17.4176	16.0355	26.5111
23	79	-14.8602	15.1148	15.6254	23.772
23	79	-14.9218	11.0736	17.3358	18.9079
23	79	-6.39394	16.44	7.31459	25.8122
23	79	-12.0467	10.6738	15.1925	21.7389
23	79	-12.5712	9.3173	16.4413	23.9992
23	79	-12.8058	8.54291	17.1188	23.335
23	79	-13.1892	10.0208	16.4855	22.6893
23	79	-13.2361	10.5063	16.2392	22.7076
23	79	-12.8213	10.3223	16.0147	21.5185
23	79	-12.5745	9.56187	16.2885	22.8138
23	79	-14.4476	9.36007	17.8753	22.3782
23	79	-14.6001	9.68364	17.8121	21.2886
23	79	-15.5399	9.93681	18.446	19.9782
23	79	-15.6998	9.86778	18.6161	19.4749
23	79	-14.9505	8.05965	19.0481	21.8908
23	79	-16.2338	9.94465	19.0242	19.0087
22	80	-3.29695	24.2292	5.3606	18.9303
22	80	-3.07893	25.4441	6.25215	23.4439
22	80	-6.81006	20.6128	6.83745	23.282
22	80	-5.32199	25.7089	7.79881	28.6991
22	80	-7.66367	26.423	9.98699	23.4718
22	80	-8.82051	26.4694	10.9235	32.5292
22	80	-9.56717	24.5096	10.5678	27.8858
22	80	-12.0676	25.0441	13.065	20.8014
22	80	-5.14098	18.2279	5.43706	22.8709
22	80	-6.92946	19.1775	6.97786	23.786
22	80	-7.25883	20.4912	7.27534	24.3397
22	80	-6.32528	20.9604	6.39749	22.8477
22	80	-7.22793	21.2727	7.33854	22.3061
22	80	-5.08522	20.3357	5.09626	21.3189
22	80	-6.10817	20.074	6.10862	21.2253
22	80	-3.96337	25.1393	6.48677	28.2805
22	80	-7.87825	20.3244	7.88488	24.7214
22	80	-6.68366	20.6635	6.71636	25.5346
22	80	-5.23594	19.6867	5.24528	26.8805
22	80	-7.89455	20.2037	7.89716	28.0188
22	80	-7.83074	19.4253	7.85167	25.9484
22	80	-5.82168	17.3473	6.39565	27.0608
22	80	-9.98877	16.6644	10.5256	28.7853
22	80	-10.2025	17.4698	10.5083	28.3291
22	80	-13.8319	17.9609	13.9785	27.3667
22	80	-12.9186	13.7297	14.3366	21.4431
22	80	-11.6443	13.7077	13.215	21.9053
24	81	12.2489	8.30806	16.8714	23.0988
24	81	9.47136	10.7421	13.2148	26.4046
24	81	7.20668	7.47429	14.4222	25.8972
24	81	10.7063	9.29363	15.0967	21.1353
24	81	13.0276	6.41297	18.7383	29.7415
24	81	9.30346	6.93534	15.9916	29.3736
24	81	11.0205	7.94346	16.2791	29.7972
24	81	10.5632	11.1829	13.7273	30.2756
24	81	9.52689	11.2587	12.9022	30.9905
24	81	9.30259	10.5436	13.2353	27.8477
24	81	9.54279	7.8714	15.3883	26.3421
24	81	9.95848	8.02806	15.5257	23.7697
24	81	6.7212	8.39027	13.3918	23.7971
24	81	7.85454	8.20163	14.1428	22.102
24	81	9.76952	7.19051	16.0601	21.2176
24	81	10.1646	10.2424	14.0544	22.6972
24	81	5.41211	5.87611	15.1056	28.4885
24	81	7.90913	6.31157	15.7712	28.1791
24	81	6.18968	7.05895	14.3223	26.5714
24	81	4.15557	5.70733	14.8724	29.0565
24	81	3.40473	6.51627	13.8992	29.2557
24	81	4.63137	5.1222	15.5664	31.065
24	81	6.30765	4.55567	16.6537	25.5099
24	81	9.94681	7.62456	15.8286	25.7113
24	81	10.5105	9.59032	14.7517	22.168
24	81	11.6046	8.75377	16.1061	23.7143
24	81	10.1111	8.66917	15.1421	21.1761
25	82	-36.641	34.3273	38.9738	34.8458
25	82	-36.1132	31.302	37.6095	32.326
25	82	-36.866	32.6531	38.6834	30.0398
25	82	-33.0127	25.6803	33.4433	30.9417
25	82	-35.067	28.1503	35.8832	33.0261
25	82	-35.6912	27.9189	36.4449	35.6017
25	82	-35.7693	27.3557	36.4188	36.8381
25	82	-35.0859	26.9873	35.6872	36.1823
25	82	-35.505	26.2182	35.9748	35.7561
25	82	-36.0316	25.2144	36.3564	37.7934
25	82	-38.2688	27.1343	38.8277	42.8248
25	82	-38.5326	27.4228	39.1316	43.3753
26	83	-39.594	30.1902	40.6745	24.9401
26	83	-40.1437	25.6055	40.4675	21.7805
26	83	-37.5639	31.2675	38.9772	28.0394
26	83	-37.2704	31.3047	38.7076	28.1826
26	83	-38.0658	30.7697	39.3366	27.7759
26	83	-38.3964	30.2164	39.5286	25.0521
26	83	-39.4407	29.1319	40.3154	21.573
26	83	-39.2529	29.3177	40.1691	21.221
26	83	-39.6954	28.7806	40.4976	20.9043
26	83	-39.8029	28.5907	40.5683	20.4081
26	83	-40.4988	26.8238	40.9717	20.9389
26	83	-40.4132	26.4481	40.837	20.5988
26	83	-40.2374	26.0038	40.6074	19.9727
26	83	-38.5	30.1335	39.6102	25.4441
26	83	-40.5886	25.1289	40.8556	22.1618
26	83	-40.3925	25.0888	40.6572	23.0324
26	83	-40.9653	24.025	41.1278	22.3597
26	83	-40.1604	23.537	40.2896	24.0393
26	83	-40.5482	22.7198	40.6236	24.2023
26	83	-41.2829	23.1443	41.381	22.1358
26	83	-41.4317	23.3718	41.5439	22.2651
26	83	-41.372	22.9257	41.4568	21.5814
26	83	-41.3674	23.6433	41.4987	21.7494
26	83	-40.7838	24.1664	40.959	21.3199
26	83	-40.9021	24.0224	41.0648	20.4579
26	83	-41.0137	24.0024	41.1741	22.2431
25	84	-10.8722	29.8711	14.6447	33.067
25	84	-14.6115	29.8447	17.5585	30.1746
25	84	-19.0972	20.8937	19.1173	21.6966
25	84	-7.58334	37.0325	18.5986	36.018
25	84	-6.097	28.597	10.5263	31.786
25	84	-12.0796	26.4442	13.6685	32.9568
25	84	-13.8086	22.6482	14.0554	29.8239
25	84	-13.6047	20.1433	13.6055	29.6922
25	84	-14.5901	20.7882	14.6109	26.7732
25	84	-13.8551	22.7115	14.1128	27.464
25	84	-13.237	22.9475	13.5555	27.2186
25	84	-15.717	26.5381	16.9909	30.5353
25	84	-16.5446	26.2944	17.6701	26.4486
25	84	-17.2196	24.9739	17.9026	23.1178
25	84	-18.8558	21.3685	18.9036	20.1506
25	84	-11.8894	32.3785	17.0989	32.0383
25	84	-20.4755	20.7789	20.4897	21.8809
25	84	-20.4919	21.4959	20.5441	24.0837
25	84	-21.3675	21.4188	21.4123	26.4596
25	84	-22.4072	22.0822	22.4988	25.6265
25	84	-22.6101	19.7151	22.6118	22.3565
25	84	-23.3234	19.3202	23.3328	25.2362
25	84	-23.1274	19.2856	23.1378	26.6989
25	84	-23.2137	18.582	23.2546	26.0579
25	84	-23.0499	17.0699	23.2253	23.1985
25	84	-23.0182	16.973	23.2056	24.2644
25	84	-23.275	17.1648	23.4375	25.1052
25	84	-22.7907	17.9777	22.8755	28.8944
25	84	-23.9148	18.46	23.9614	29.881
26	85	-9.78674	16.9181	10.256	30.432
26	85	-9.57799	22.6457	9.9334	34.3583
26	85	-16.1107	21.852	16.214	21.3322
26	85	-7.80098	24.7397	9.12035	28.808
26	85	-6.12187	27.4942	9.66575	31.4585
26	85	-5.78695	25.1664	7.75172	32.0975
26	85	-8.47908	25.8352	10.2808	33.8039
26	85	-11.6131	25.909	13.0115	31.4268
26	85	-12.4721	22.8476	12.7881	32.0986
26	85	-11.2186	26.2284	12.8122	30.4485
26	85	-14.2279	21.4249	14.2976	27.7517
26	85	-13.9988	21.0514	14.0374	28.6956
26	85	-18.3236	19.8899	18.3239	28.5461
26	85	-9.25855	22.1412	9.50082	28.349
26	85	-14.6773	19.7764	14.6789	24.8018
26	85	-4.80875	25.1955	7.0749	30.5416
26	85	-16.6835	20.4249	16.6888	25.0552
26	85	-16.9009	21.1155	16.9366	25.0666
26	85	-16.6848	20.6986	16.699	24.9066
26	85	-16.4038	19.9896	16.4038	24.0908
26	85	-16.5912	20.2738	16.5934	23.2249
26	85	-16.4803	20.3713	16.4844	26.2107
26	85	-18.306	19.661	18.3091	27.7183
26	85	-18.0366	19.855	18.0372	29.7759
26	85	-18.4772	17.7955	18.6037	28.1999
26	85	-17.8746	18.3249	17.9503	28.3293
26	85	-19.2677	17.5145	19.4213	27.2689
26	85	-19.5077	17.3836	19.6756	28.4514
26	85	-19.0162	17.6697	19.1532	29.0471
27	86	-14.2233	9.13657	17.8291	27.8767
27	86	-16.6087	8.17284	20.2923	23.1631
27	86	-21.5087	5.12165	25.9508	24.5658
27	86	-19.7478	9.8294	22.1196	33.4668
27	86	-16.5186	12.5377	18.083	30.8806
27	86	-17.8786	7.06613	21.9419	27.9024
27	86	-20.9885	6.6754	24.6986	25.198
27	86	-19.4064	6.47337	23.5053	27.8204
27	86	-18.0006	6.93765	22.1128	27.1295
27	86	-16.8314	7.61584	20.7897	27.6425
27	86	-16.8743	7.63292	20.814	27.3172
27	86	-16.1994	7.69024	20.2455	27.4934
27	86	-16.4772	6.64852	21.0903	25.4267
27	86	-18.3452	5.69061	23.1134	20.8582
27	86	-18.9402	4.85561	24.0755	22.3439
27	86	-15.8557	9.08867	19.1677	26.6422
27	86	-22.4969	4.53574	27.0699	26.0308
27	86	-22.7729	4.63492	27.2409	24.8028
27	86	-22.3768	4.53171	26.9748	23.6122
27	86	-23.2536	4.75553	27.5711	24.9126
27	86	-23.5174	5.1122	27.6056	24.6608
27	86	-24.1585	4.47149	28.4647	25.0416
27	86	-25.7973	4.13204	29.9994	25.542
27	86	-24.5198	2.79421	29.6455	25.8382
27	86	-23.9775	1.83019	29.7563	25.2468
27	86	-24.5472	1.36922	30.4635	27.8564
27	86	-24.7611	0.900947	30.8987	26.9218
27	86	-22.779	-0.893924	30.5285	27.9202
27	86	-21.8686	-0.0139533	29.3086	25.8101
27	87	-19.5545	-0.621699	28.1221	25.3803
27	87	-17.9347	-1.41818	27.6618	26.1668
27	87	-17.5039	-5.75928	30.8038	26.7762
27	87	-18.5039	-2.27831	28.656	28.7078
27	87	-20.0016	-5.33169	31.8612	28.0566
27	87	-21.9967	-6.48627	33.9129	26.1356
27	87	-21.7704	-7.01089	34.1697	26.3234
27	87	-19.8455	-6.74506	32.8617	24.741
27	87	-21.0027	-6.89482	33.6345	34.1514
27	87	-22.3277	-3.75312	32.1491	38.7733
27	87	-21.8547	-4.23501	32.1849	36.9284
27	87	-18.7707	-0.786094	27.7254	38.0615
27	87	-15.8994	1.08005	24.5246	33.7875
27	87	-16.4049	-0.750359	26.2253	29.4274
27	87	-14.2464	0.197601	24.2263	28.5638
27	87	-18.5733	-2.08484	28.5541	27.2892
27	87	-24.0948	-8.40953	36.5888	28.8719
27	87	-28.6264	-9.45226	40.153	29.7182
27	87	-27.699	-7.87271	38.4929	32.1672
27	87	-28.3124	-8.88361	39.569	30.8345
27	87	-27.6155	-9.41612	39.4805	28.5461
27	87	-27.8243	-9.15403	39.4352	29.9024
27	87	-27.2117	-7.85041	38.1578	31.9257
27	87	-27.6495	-9.36923	39.47	32.0351
27	87	-27.2805	-8.74929	38.8111	32.5674
27	87	-27.0183	-9.40544	39.0961	33.6862
27	87	-26.0211	-9.35546	38.4414	35.0258
27	87	-26.81	-10.452	39.7009	31.6688
27	87	-27.261	-9.64945	39.4174	30.9898
25	88	-4.66255	20.0235	4.66261	27.985
25	88	-15.0665	36.2289	22.0056	38.0547
25	88	-9.04744	33.2984	16.0383	35.6597
25	88	0.495202	24.8793	4.90434	30.1326
25	88	-0.838732	25.963	6.02148	31.1761
25	88	-7.91627	25.6761	9.73038	35.6885
25	88	-5.93557	24.3322	7.34381	34.2752
25	88	-6.15531	23.0608	6.87171	34.8914
25	88	-3.4674	20.4411	3.49531	29.9869
25	88	-2.21502	20.2144	2.22536	29.7956
25	88	-3.58008	18.0381	4.08177	24.3414
25	88	-1.66831	19.0496	1.91997	23.3294
25	88	5.66105	16.7413	6.5293	21.9475
25	88	2.15837	15.5085	4.98219	23.8368
25	88	-8.01601	21.5001	8.15427	35.3603
25	88	-7.08944	22.7797	7.61231	31.6045
25	88	-0.858388	25.2016	5.27173	11.0564
28	89	-13.6426	-5.62452	28.8117	12.685
28	89	0.811235	-1.25458	21.2693	19.2206
28	89	-14.2047	-9.02878	32.0439	24.0427
28	89	-3.38805	-5.93394	26.1391	26.7905
28	89	-5.9145	-7.67482	28.2509	29.0525
28	89	-11.9891	-4.82884	27.4057	27.2997
28	89	-12.641	-7.13065	29.7272	23.2462
28	89	-13.0514	-9.04138	31.6046	23.0815
28	89	-13.8042	-10.2852	33.0091	27.9957
28	89	-14.523	-11.6272	34.4854	23.2263
28	89	-15.9206	-12.7368	36.0115	19.5653
28	89	-13.8857	-9.95014	32.7394	24.2898
28	89	-11.2338	-9.22713	31.1329	25.081
28	89	-11.4168	-10.3841	32.2653	25.6492
28	89	-12.8531	-9.91127	32.3195	26.8598
28	89	-1.5875	-2.25272	22.3064	23.4047
28	89	-14.4823	-9.02354	32.1524	21.8299
28	89	-12.5611	-8.35969	30.8044	21.8994
28	89	-12.0709	-7.54693	29.8848	26.2812
28	89	-10.9426	-10.6987	32.4105	21.7265
28	89	-12.9564	-11.8425	34.119	22.7622
28	89	-13.3036	-12.2661	34.6252	26.569
28	89	-14.0453	-13.8505	36.3254	26.5195
28	89	-14.9653	-15.3561	38.0095	25.5063
28	89	-14.8451	-14.6865	37.3606	28.4428
28	89	-14.9197	-14.1903	36.9377	32.1112
28	89	-13.4983	-15.0874	37.2812	33.5105
28	89	-15.0845	-23.3205	45.3754	29.7154
28	89	-15.3899	-21.3917	43.6719	28.5472
28	90	-21.5137	7.27584	24.8402	23.83
28	90	-17.8221	7.24563	21.7946	25.4829
28	90	-22.4708	-0.0205136	29.7461	20.1784
28	90	-23.0246	3.43087	28.1007	27.3742
28	90	-16.5691	11.1452	18.7281	21.6583
28	90	-15.6326	5.51405	21.1888	31.6656
28	90	-20.8423	3.20575	26.5298	31.2613
28	90	-12.4453	6.4822	18.2954	27.7874
28	90	-15.6658	9.41091	18.8343	30.8964
28	90	-14.9783	8.82401	18.6114	29.0533
28	90	-14.9439	3.30789	22.2613	34.6077
28	90	-13.565	-3.58968	27.0172	29.3584
28	90	-11.5447	-0.481828	23.389	32.6876
28	90	-11.3667	9.6947	15.2971	27.2731
28	90	-17.3605	3.72955	23.6203	34.4277
28	90	-18.2261	3.84944	24.1688	20.141
28	90	-22.1909	-0.983807	30.1716	21.1035
28	90	-22.9591	-0.10934	30.1571	22.9797
28	90	-22.9169	0.161829	29.956	20.5622
28	90	-22.2785	0.786927	29.0954	21.3462
28	90	-20.4559	1.15296	27.5377	22.004
28	90	-21.7321	2.42592	27.6783	24.126
28	90	-20.108	4.58825	25.1391	25.8099
28	90	-19.6613	4.6013	24.7843	30.0281
28	90	-21.8108	1.0106	28.6111	27.6494
28	90	-22.5589	-0.887229	30.3678	31.3437
28	90	-21.822	0.537823	28.9196	31.3672
28	90	-20.907	0.87194	28.0443	31.253
28	90	-19.0553	0.0891411	27.2893	31.3924
28	91	-11.3385	37.52	20.7719	30.4885
28	91	-23.1237	30.0446	25.1008	23.2838
28	91	-19.1905	22.806	19.3869	29.6887
28	91	-3.19248	21.3276	3.45725	31.031
28	91	-7.59211	21.0691	7.66658	31.8853
28	91	-10.4033	19.9994	10.4033	32.5369
28	91	-9.62365	20.5557	9.63953	30.3242
28	91	-20.5626	20.9564	20.5839	16.7469
28	91	-22.8234	21.8078	22.8911	15.8133
28	91	-21.5414	20.7118	21.5526	18.0544
28	91	-17.3461	22.9127	17.5816	27.0043
28	91	-15.6475	23.9949	16.137	29.7979
28	91	-11.9758	30.9584	16.1786	33.7202
28	91	-18.7088	23.3569	18.9969	32.3773
28	91	-13.3825	18.8305	13.4326	32.4274
28	91	-21.8669	18.4729	21.9175	26.0464
28	91	-22.9414	17.2753	23.0939	27.2598
28	91	-22.7871	15.5799	23.1894	26.1982
28	91	-18.8186	14.3226	19.6266	30.5918
28	91	-16.634	14.3256	17.5493	30.8596
28	91	-20.135	14.4408	20.8575	28.1412
28	91	-21.3192	14.2281	22.0515	27.3374
28	91	-20.0696	12.5305	21.3607	26.1078
28	91	-20.9507	12.4684	22.2059	24.9355
28	91	-18.741	13.0021	19.9608	24.898
28	91	-18.5862	13.1462	19.7676	23.3362

## Sheet: Panel d
Laminar Compartment	r-Eccentricity	RF Size
1	40.8415	26.4409
1	42.4035	24.5331
1	34.1732	30.8827
1	26.739	21.8428
1	28.4872	23.335
1	21.9269	23.3345
1	18.8336	23.5734
1	20.9426	26.6209
1	21.2115	23.5377
1	21.2519	25.6639
1	26.7443	28.0388
1	16.0447	32.6482
1	13.1623	29.2727
1	14.4034	33.5242
1	46.0285	21.8916
1	45.7484	20.9756
1	3.54041	16.9975
1	3.99899	18.844
1	6.56383	22.4465
1	2.99844	18.8586
1	1.66024	19.8083
1	2.39464	25.3865
1	2.56234	25.5178
1	6.3225	17.7209
1	2.97518	21.2263
1	0.78561	27.0768
1	2.90621	23.039
1	2.82434	22.5487
1	6.02361	26.0339
1	3.98019	24.8993
1	8.14721	24.7907
1	7.08673	25.6303
1	8.61058	19.4327
1	0.661198	14.5171
1	7.35186	20.6898
1	2.63126	25.0923
1	2.8861	25.993
1	6.75225	20.2916
1	3.19675	21.7231
1	5.844	21.3509
1	12.1602	21.4195
1	8.97731	20.2812
1	9.95529	27.938
1	10.922	23.3143
1	13.235	24.9156
1	11.1626	25.4719
1	12.0722	27.4454
1	12.7256	27.0919
1	15.7494	22.6262
1	13.4411	23.2271
1	13.4762	15.5388
1	9.77885	17.5991
1	6.61773	32.7195
1	5.00208	20.2088
1	3.55068	18.8972
1	5.62209	29.1637
1	9.35089	23.8867
1	9.59938	25.4373
1	10.4417	22.4065
1	10.2989	20.6403
1	9.03161	23.8137
1	19.5805	23.7349
1	21.1546	22.8027
1	22.0033	22.4305
1	22.128	21.0492
1	21.1374	22.2843
1	22.925	23.7317
1	23.2829	24.1216
1	23.8049	21.1345
1	23.6715	18.9591
1	23.9943	17.0954
1	24.4772	14.3705
1	24.2079	15.9771
1	24.4639	15.2326
1	24.4973	18.1179
1	24.8329	17.0982
1	3.10821	20.3022
1	3.08484	19.577
1	1.12212	21.8036
1	4.75117	21.0197
1	4.53829	18.4829
1	6.55346	28.7018
1	2.0926	20.1013
1	2.05314	21.1123
1	1.48945	21.5333
1	3.01979	23.2791
1	1.47434	23.0694
1	4.57975	27.0209
1	4.03605	30.0496
1	5.19287	22.6238
1	4.03121	24.0417
1	23.4576	24.3993
1	17.9435	21.2685
1	12.409	26.9325
1	13.8775	28.7355
1	27.2005	24.8338
1	23.6198	21.8584
1	23.7867	24.6494
1	23.7292	22.431
1	27.0558	22.1011
1	16.8909	35.7838
1	13.5754	26.629
1	22.6435	37.014
1	8.90354	34.023
1	10.5943	24.1656
1	9.96715	34.2247
1	10.1309	34.8964
1	7.99446	24.9455
1	8.03639	24.815
1	9.62233	25.1572
1	9.99646	22.8958
1	9.58529	24.0989
1	2.30135	29.0359
1	40.8424	24.1803
1	36.34	24.1436
1	48.9411	22.9489
1	49.971	22.1048
1	45.5409	23.9031
1	47.4973	21.5782
1	50.7749	24.4017
1	4.3885	23.6063
1	4.0367	20.0005
1	3.39353	20.6652
1	1.71041	24.2785
1	1.39683	23.6064
1	1.73239	25.2599
1	1.7315	24.1313
1	1.60146	23.9676
1	2.15469	23.4998
1	1.11503	23.0175
1	2.5244	16.77
1	4.14994	21.9595
1	3.86619	20.8513
1	4.02888	21.4129
1	4.42466	19.9985
1	40.4333	22.1285
1	16.3013	27.3256
1	32.0716	21.1225
1	29.7359	23.4326
1	32.3713	20.8659
1	19.6347	25.1914
1	19.8872	22.3429
1	17.0943	33.825
1	20.2699	28.6808
1	23.0797	24.0943
1	17.578	29.8401
1	19.0797	32.6223
1	39.615	21.5937
1	38.6349	20.8998
1	37.1736	20.6628
1	34.2602	28.2495
1	36.1484	37.0423
1	37.9548	45.3482
1	37.2916	44.8634
1	30.43	27.6088
1	28.6972	22.2345
1	34.0367	23.5671
1	31.3926	31.0542
1	41.1698	47.9852
1	42.5579	48.3506
1	42.0301	49.6778
1	33.201	27.7133
1	35.0704	24.9768
1	13.6415	19.9785
1	32.0483	16.4444
1	31.516	21.5128
1	33.8789	25.3562
1	26.8959	28.5414
1	31.5157	24.6411
1	31.2269	23.5699
1	4.01644	24.8008
1	7.20088	27.3344
1	9.5785	25.3639
1	8.51494	27.5411
1	7.16021	28.3543
1	4.96677	26.3801
1	1.96619	28.7414
1	2.3405	30.6494
1	2.589	28.0207
1	3.10899	29.6717
1	4.64733	25.693
1	4.52656	26.5026
1	4.95428	27.4634
1	5.21838	26.3653
1	7.02976	22.4318
1	7.17952	24.646
1	30.7417	29.4455
1	20.6903	28.5848
1	22.3664	28.5606
1	21.9992	27.6771
1	22.065	28.7129
1	23.0133	28.024
1	19.8584	27.824
1	22.8947	30.058
1	20.9404	25.8271
1	18.7561	25.1028
1	18.9944	26.0747
1	23.411	27.9692
1	15.9175	21.1273
1	20.0499	23.9511
1	18.2655	27.6563
1	22.5678	25.4702
1	28.5598	19.1113
1	21.6354	25.6245
1	27.2842	26.0714
1	27.7904	28.424
1	34.9914	21.6504
1	34.2602	22.5459
1	32.7775	21.5408
1	30.1607	23.5479
1	30.3583	23.1883
1	27.5917	23.4899
1	12.1661	15.3317
1	10.7904	20.5717
1	12.4071	16.2969
1	12.8901	19.2555
1	11.9746	19.2594
1	8.05777	23.5268
1	11.7588	22.54
1	10.3655	24.718
1	11.9895	25.6202
1	11.3056	23.5374
1	8.41592	26.2976
1	10.5033	27.4724
1	12.3005	27.9947
1	17.7582	22.031
1	16.3117	21.4841
1	18.8028	24.7844
1	13.1749	27.4245
1	10.7093	25.5317
1	7.9447	26.8307
1	12.8331	23.647
1	12.0682	19.6694
1	12.0002	21.1144
1	16.7917	19.3828
1	17.3685	22.8318
1	17.4536	22.5255
1	16.3621	22.8636
1	15.1369	25.7732
1	9.19691	26.5866
1	10.5696	26.0815
1	10.6844	24.7545
1	10.5855	26.1872
1	5.2899	17.5677
1	5.8157	27.2011
1	4.86907	28.1141
1	11.8167	23.7841
1	7.71735	21.5054
1	9.49529	25.8931
1	6.32773	25.0478
1	7.94605	26.7814
1	9.46552	26.24
1	9.13209	25.6645
1	11.2323	26.5929
1	23.0706	16.4126
1	13.318	23.6996
1	15.4665	16.6651
1	15.0815	29.4692
1	11.7051	24.0346
1	12.1147	26.8272
1	11.6571	26.8242
1	11.4144	25.327
1	10.1264	25.2172
1	13.0417	26.5932
1	10.9127	27.2684
1	8.40965	23.4343
1	8.53702	23.3683
1	15.1549	23.0308
1	14.5878	24.5653
1	12.9132	23.5848
1	13.5698	24.5592
1	12.2951	27.9487
1	12.9678	27.7849
1	15.7094	29.9263
1	17.3328	29.2562
1	16.4897	29.981
1	9.1229	24.675
1	13.1961	28.4812
1	14.9463	25.9913
1	17.8877	27.8948
1	21.1357	35.5129
1	12.6863	31.7862
1	9.92118	29.0733
1	12.7026	25.8481
1	13.7259	26.8386
1	14.6635	26.8628
1	15.0025	27.4824
1	11.6488	26.1049
1	10.0009	22.1804
1	10.1466	23.8677
1	22.7286	21.5618
1	22.3667	31.213
1	21.1546	31.2323
1	19.1183	30.5816
1	19.9731	30.8805
1	15.9617	33.9282
1	16.802	33.5814
1	24.064	22.0477
1	38.0721	23.4619
1	36.3898	26.3655
1	29.4576	25.9236
1	28.2124	23.2025
1	35.8992	19.5999
1	35.1186	19.5802
1	32.9895	22.3795
1	29.0102	33.13
1	37.9068	27.1585
1	30.8892	29.7546
1	46.8156	28.7119
1	12.6075	33.8784
1	9.32411	30.7328
1	7.36084	29.3181
1	7.58611	28.2456
1	11.2235	29.6434
1	10.3616	27.0289
1	9.40609	31.7978
1	6.424	29.9023
1	5.96735	27.0513
1	6.10112	27.5025
1	6.99548	28.4493
1	6.16282	27.3455
1	5.74176	24.6476
1	5.22467	23.6663
1	3.1426	21.4636
1	7.17072	26.4322
1	5.1105	27.7345
1	8.04067	25.1282
1	6.59303	27.639
1	8.0749	28.0599
1	6.97003	26.2496
1	6.33867	25.5069
1	6.5598	24.3129
1	5.39078	28.7069
1	6.00592	28.4722
1	3.74455	24.709
1	4.12622	25.3106
1	2.71665	25.3401
1	3.16262	23.8907
1	4.05504	24.5668
1	7.36232	34.3234
1	5.73884	30.3987
1	7.71731	30.3939
1	8.55854	29.1099
1	7.42797	31.3348
1	5.0558	30.7474
1	4.32884	29.9414
1	4.62718	33.7411
1	4.34938	29.0394
1	4.05885	28.0252
1	1.1866	27.6551
1	2.28028	25.6471
1	0.626794	21.8618
1	2.02761	21.3157
1	36.3194	49.9356
1	35.573	45.0383
1	22.2879	35.679
1	24.0213	27.9981
1	27.4777	29.3123
1	26.5474	29.3582
1	25.577	29.8773
1	27.479	32.0202
1	21.7173	23.8861
1	20.6395	25.5635
1	20.2635	26.7736
1	19.0808	26.5134
1	19.9072	26.9384
1	21.3833	28.2194
1	18.8869	26.7583
1	18.983	28.1608
1	22.2651	20.6878
1	20.3002	25.4422
1	5.31832	19.7828
1	3.51428	30.2859
1	7.82915	25.747
1	1.42054	29.9238
1	7.2172	27.9194
1	5.32858	28.7696
1	1.52359	29.4276
1	8.91468	28.7582
1	11.8934	31.6112
1	4.31153	31.833
1	5.10089	30.7714
1	7.94584	29.1518
1	3.22798	22.63
1	16.1308	29.5898
1	21.6006	33.4697
1	18.7275	34.9803
1	15.083	35.1814
1	22.6135	29.5078
1	26.4244	35.8484
1	24.2213	27.7029
1	20.0248	32.4522
1	22.1468	33.9592
1	15.7726	27.1227
1	15.5252	32.4886
1	8.80429	27.0232
1	9.2099	29.0796
1	6.88964	29.3663
1	15.0877	20.405
1	21.3521	16.8254
1	22.362	21.0452
1	25.5811	25.3171
1	21.5972	22.1372
1	21.4066	29.126
1	23.9713	33.7138
1	17.7879	24.4359
1	20.1597	25.3632
1	15.8128	35.5
1	27.737	29.1693
1	29.0013	32.1574
1	21.9275	21.1797
1	20.4612	23.59
1	19.5949	25.0671
1	10.4446	29.485
1	2.75918	25.5697
1	6.23037	26.4465
1	3.08411	27.9962
1	5.37645	30.6955
1	9.37134	35.9065
1	8.99643	31.0469
1	8.66969	32.9964
1	8.76906	34.8002
1	12.3648	33.9816
1	10.107	33.6171
1	11.4153	34.6855
1	13.8059	32.5065
1	17.1261	26.3369
1	15.9971	25.0034
1	22.7484	26.3456
1	20.518	29.4323
1	24.9401	22.1734
1	21.3458	29.0284
1	23.0758	24.676
1	28.2234	19.9758
1	28.7698	17.019
1	33.0326	26.6702
1	56.9675	61.9183
1	19.841	22.1831
1	22.52	25.9124
1	19.2504	26.5263
1	36.0414	41.9957
1	35.7048	46.4854
1	12.3545	27.6128
1	12.0625	27.095
1	34.8006	32.2229
1	31.339	32.3969
1	42.7478	34.7438
1	46.8187	30.8076
1	41.9156	34.4639
1	38.9362	33.9815
1	42.1933	28.3109
1	45.2836	28.1607
1	46.6343	26.5518
1	42.6131	27.0694
1	41.1919	25.9052
1	36.3282	32.0183
1	34.291	33.6041
1	42.8166	30.0528
1	39.8774	35.5108
1	43.9126	31.5616
1	22.0411	26.7215
1	22.067	21.8005
1	13.736	24.758
1	19.0737	26.7006
1	18.3848	25.2799
1	8.78688	29.2778
1	9.96571	27.6194
1	9.98617	25.1831
1	12.6486	27.0093
1	15.0261	30.3068
1	29.8727	20.154
1	19.0452	21.5623
1	16.638	19.6451
1	13.8625	26.3103
1	14.3445	25.8589
1	16.0808	21.3634
1	21.0037	24.4116
1	19.3942	26.2302
1	15.6052	29.1839
1	11.1949	22.5558
1	12.4798	22.018
1	12.0515	24.2208
1	11.4176	24.2132
1	10.7823	24.8745
1	8.26689	27.3148
1	13.3427	22.0016
1	14.5334	23.2553
1	30.5964	19.8125
1	32.5521	26.659
1	21.3303	29.0896
1	21.7991	25.476
1	31.1532	27.7789
1	30.2995	15.8664
1	33.3942	19.1046
1	33.935	14.1665
1	34.1182	23.1625
1	22.7065	21.4331
1	22.2766	23.2893
1	16.1407	28.4074
1	19.9255	22.8928
1	21.5845	28.082
1	19.4821	27.2553
1	16.3931	25.6808
1	14.5256	31.648
1	18.3786	25.6201
1	16.1951	33.863
1	18.203	34.1177
1	20.8371	26.0745
1	21.5902	26.2908
1	19.9704	24.2879
1	39.7361	30.5815
1	45.4685	26.6752
1	48.5689	32.8611
1	46.6837	34.0451
1	48.3502	25.9172
1	48.9128	24.5318
1	18.6824	25.497
1	19.9226	27.0027
1	21.1377	23.6673
1	22.9678	33.5193
1	18.7202	19.3324
1	19.1902	20.9499
1	19.2677	17.7124
1	19.3789	17.6241
1	18.8527	18.7886
1	16.6205	23.8113
1	16.5485	26.7825
1	14.3103	23.4441
1	16.6054	24.7741
1	17.8591	25.1288
1	18.6735	25.9951
1	13.3248	22.69
1	7.43196	29.3906
1	5.25395	31.0517
1	26.0036	24.4251
1	23.1411	34.9355
1	24.9326	31.1928
1	26.5131	20.4355
1	26.8605	22.269
1	8.28909	24.6418
1	7.6031	25.9699
1	5.74166	17.0778
1	4.0355	21.2734
1	5.60863	21.4605
1	6.00847	25.5462
1	8.41594	19.9235
1	10.9211	17.1318
1	10.2321	30.1015
1	13.9034	32.8622
1	7.02329	21.2515
1	10.1368	33.3381
1	12.0463	32.9419
1	13.967	19.0423
1	12.8982	23.1717
1	7.44612	34.4419
1	10.8702	32.9177
1	5.09551	18.1566
1	6.51148	27.7384
1	4.46783	28.236
1	5.19006	31.3347
1	5.63887	26.5966
1	5.45287	22.6611
1	7.44972	33.2327
1	9.9777	28.6923
1	12.1013	30.5081
1	21.046	31.2648
1	21.1186	29.7928
1	19.2099	31.7272
1	15.1405	34.522
1	7.90047	20.0236
1	23.8508	27.0683
1	29.4286	30.3744
1	25.4111	19.9168
1	30.3998	31.2347
1	33.8403	27.2574
1	39.6119	26.8605
1	37.5833	27.7689
1	32.6803	29.2979
1	31.0703	25.1737
1	34.4142	32.533
1	30.8942	36.1855
1	22.2815	33.9264
1	24.2921	24.6056
1	20.7716	29.6927
1	20.4171	26.4378
1	25.9073	24.9856
1	25.6886	29.5335
1	31.646	26.7202
1	22.4452	24.7938
1	21.883	28.0206
1	23.5443	28.8147
1	23.3583	29.382
1	21.0126	32.2826
1	21.0478	31.3385
1	21.2357	30.6179
1	21.3826	28.4038
1	23.392	28.4567
1	30.8009	30.6968
1	30.7252	29.0214
1	33.3919	28.2903
1	20.1071	32.8191
1	32.6837	27.5322
1	23.54	22.6782
1	26.2572	26.7181
1	39.3381	28.4225
1	30.0454	24.4707
1	31.0255	27.9363
1	29.7736	31.5888
1	29.7375	31.6445
1	31.0217	34.7678
1	35.128	29.9859
1	29.4544	27.1284
1	27.5343	26.5238
1	28.4108	17.076
1	22.3184	18.0986
1	18.6773	26.0365
1	26.8827	21.3308
1	26.3717	14.5187
1	24.1098	20.6294
1	27.5091	24.5781
1	29.1659	22.9119
1	25.1349	25.8697
1	22.1216	25.8516
1	11.7338	26.3997
1	4.64151	29.6102
1	4.33931	33.2868
1	7.90389	25.7506
1	8.10338	31.8178
1	9.2285	23.3121
1	10.886	25.3978
1	8.68488	11.835
1	12.1226	23.7028
1	12.4891	26.1642
1	11.3668	24.8624
1	9.7864	23.3379
1	9.29083	14.8059
1	31.1326	22.7251
1	32.8703	21.4386
1	24.2338	23.0633
1	15.7396	28.6262
1	23.0432	24.932
1	23.2345	24.2765
1	35.2413	25.2144
1	36.4071	24.6663
1	16.1648	30.3121
1	20.3989	27.8719
1	32.9854	25.1072
1	34.7536	26.2693
1	15.9023	26.4038
1	34.8826	24.5972
1	29.6952	18.5539
1	17.5029	20.6569
1	19.9507	24.7004
1	18.9188	26.4966
1	20.0469	24.9532
1	21.1289	22.5754
1	20.3092	22.465
1	19.2362	23.7113
1	12.2675	26.0621
1	11.9478	28.5889
1	14.2726	28.5576
1	11.9734	18.6651
1	23.4725	19.9055
1	33.7415	18.7113
1	26.9758	24.5696
1	27.4548	22.7674
1	29.4987	24.4934
1	29.0019	23.1252
1	28.8187	21.3414
1	31.8394	21.7037
1	35.2259	23.5605
1	33.0105	27.5225
1	29.248	26.1101
1	28.9825	24.8449
1	31.1642	25.1668
1	9.27962	21.1372
1	3.6516	19.8179
1	10.433	17.5891
1	13.7497	21.7819
1	14.8461	22.9098
1	10.2262	21.4412
1	8.92894	23.901
1	4.38412	24.7505
1	9.75751	26.3374
1	9.17151	21.101
1	11.8945	21.7182
1	5.70018	23.6546
1	4.23435	31.0316
1	2.87064	34.3059
1	3.25987	18.4583
1	2.44998	27.2154
1	0.511365	29.2418
1	3.06386	30.9465
1	3.03552	26.1244
1	2.21076	27.0606
1	2.24824	27.9935
1	3.85763	28.7935
1	5.971	24.7082
1	3.67352	18.1897
1	10.8711	33.669
1	9.13446	26.4495
1	21.2764	26.4727
1	12.7717	26.7407
1	13.913	31.4888
1	11.0715	28.1426
1	12.2826	29.4485
1	14.7742	33.1576
1	16.2321	31.0251
1	12.4068	34.0409
1	10.5914	36.4555
1	8.28021	36.1947
1	6.34133	25.5226
1	7.72834	23.3723
1	10.422	25.302
1	11.99	27.4038
1	16.0395	30.7718
1	12.5382	28.7529
1	5.33232	22.4326
1	36.7456	18.5066
1	26.0718	30.2843
1	34.5039	25.0043
1	35.4067	24.6339
1	35.0802	26.2741
1	36.4049	20.6532
1	45.5166	23.5681
1	46.3991	23.6748
1	27.1532	19.4234
1	25.5376	28.2186
1	17.5655	24.1799
1	18.4875	24.8805
1	22.8677	21.6041
1	25.9756	24.8606
1	24.4181	25.5161
1	23.0263	23.1093
1	25.3063	22.5847
1	36.5117	26.9613
1	42.5927	25.619
1	19.6118	23.6028
1	28.602	27.3186
1	27.5621	27.442
1	33.0477	24.761
1	26.4164	27.3793
1	22.8193	26.401
1	19.2212	37.6317
1	22.0314	34.9267
1	23.1371	30.8581
1	24.5672	30.1654
1	22.5864	26.8396
1	24.9079	23.9072
1	29.2594	24.2331
1	33.3851	22.271
1	34.7833	20.8509
1	21.5742	24.5151
1	21.5332	23.7458
1	18.9039	30.7778
1	16.6623	30.6407
1	14.7785	30.052
1	7.65761	26.7668
1	11.6058	27.8011
1	26.0817	27.6905
1	30.5048	20.4239
1	22.6488	29.1672
1	16.1089	30.8453
1	16.1873	30.7557
1	20.7451	25.5343
1	21.0537	28.5969
1	24.3993	20.8629
1	23.5996	16.8631
1	26.214	21.0618
1	17.6527	24.8719
1	15.5727	23.5685
1	22.2351	17.5278
1	24.272	18.1342
1	29.6602	25.1817
1	30.956	27.7901
1	27.6355	27.487
1	22.1099	23.0521
1	23.2949	21.8057
1	24.9852	14.6848
1	25.5465	23.0515
1	24.0565	23.7332
1	26.8556	18.9032
1	8.67749	23.5565
1	8.92855	25.2749
1	16.2163	20.3648
1	15.3023	27.9793
1	15.4475	30.6758
1	11.0033	31.7424
1	13.7217	31.6492
1	15.1861	28.8849
1	16.5981	32.3348
1	17.5693	29.2325
1	12.656	30.6347
1	12.073	33.585
1	15.8034	34.155
1	20.3302	23.2348
1	19.4206	21.7545
1	11.7902	32.3101
1	15.2007	25.3426
1	14.543	24.741
1	18.566	24.8593
1	15.1645	24.8824
1	17.4958	22.7467
1	17.1812	32.1257
1	14.9826	30.6758
1	12.1272	23.2337
1	12.4525	27.2488
1	11.9109	33.3792
1	13.1536	28.5896
1	14.4497	28.6545
1	16.1308	27.8753
1	18.0314	23.8401
1	18.3521	24.5825
1	14.759	23.8018
1	18.1973	27.5706
1	18.7319	23.7766
1	20.8113	20.2169
1	19.67	21.1862
1	20.1356	21.484
1	7.73384	23.9446
1	4.82073	29.3985
1	16.8005	18.5358
1	10.2399	26.9118
1	14.6377	25.1185
1	14.2579	24.4022
1	14.1539	23.4855
1	15.6903	21.9024
1	15.8112	24.4317
1	16.6536	23.2827
1	17.8395	23.4632
1	18.0584	22.935
1	16.0355	26.5111
1	15.6254	23.772
1	17.3358	18.9079
1	7.31459	25.8122
1	15.1925	21.7389
1	16.4413	23.9992
1	17.1188	23.335
1	5.3606	18.9303
1	6.25215	23.4439
1	6.83745	23.282
1	7.79881	28.6991
1	9.98699	23.4718
1	10.9235	32.5292
1	10.5678	27.8858
1	13.065	20.8014
1	5.43706	22.8709
1	6.97786	23.786
1	7.27534	24.3397
1	6.39749	22.8477
1	7.33854	22.3061
1	16.8714	23.0988
1	13.2148	26.4046
1	14.4222	25.8972
1	15.0967	21.1353
1	18.7383	29.7415
1	15.9916	29.3736
1	16.2791	29.7972
1	13.7273	30.2756
1	12.9022	30.9905
1	13.2353	27.8477
1	15.3883	26.3421
1	15.5257	23.7697
1	13.3918	23.7971
1	14.1428	22.102
1	38.9738	34.8458
1	37.6095	32.326
1	38.6834	30.0398
1	33.4433	30.9417
1	35.8832	33.0261
1	36.4449	35.6017
1	40.6745	24.9401
1	40.4675	21.7805
1	38.9772	28.0394
1	38.7076	28.1826
1	39.3366	27.7759
1	39.5286	25.0521
1	40.3154	21.573
1	40.1691	21.221
1	40.4976	20.9043
1	40.5683	20.4081
1	40.9717	20.9389
1	40.837	20.5988
1	40.6074	19.9727
1	39.6102	25.4441
1	40.8556	22.1618
1	40.6572	23.0324
1	41.1278	22.3597
1	40.2896	24.0393
1	40.6236	24.2023
1	41.381	22.1358
1	41.5439	22.2651
1	14.6447	33.067
1	17.5585	30.1746
1	19.1173	21.6966
1	18.5986	36.018
1	10.5263	31.786
1	13.6685	32.9568
1	14.0554	29.8239
1	13.6055	29.6922
1	14.6109	26.7732
1	14.1128	27.464
1	13.5555	27.2186
1	16.9909	30.5353
1	17.6701	26.4486
1	17.9026	23.1178
1	18.9036	20.1506
1	17.0989	32.0383
1	20.4897	21.8809
1	10.256	30.432
1	9.9334	34.3583
1	16.214	21.3322
1	9.12035	28.808
1	9.66575	31.4585
1	7.75172	32.0975
1	10.2808	33.8039
1	13.0115	31.4268
1	12.7881	32.0986
1	12.8122	30.4485
1	14.2976	27.7517
1	14.0374	28.6956
1	18.3239	28.5461
1	9.50082	28.349
1	14.6789	24.8018
1	17.8291	27.8767
1	20.2923	23.1631
1	25.9508	24.5658
1	22.1196	33.4668
1	18.083	30.8806
1	21.9419	27.9024
1	24.6986	25.198
1	23.5053	27.8204
1	22.1128	27.1295
1	20.7897	27.6425
1	20.814	27.3172
1	28.1221	25.3803
1	27.6618	26.1668
1	30.8038	26.7762
1	28.656	28.7078
1	31.8612	28.0566
1	33.9129	26.1356
1	34.1697	26.3234
1	32.8617	24.741
1	33.6345	34.1514
1	32.1491	38.7733
1	32.1849	36.9284
1	27.7254	38.0615
1	24.5246	33.7875
1	26.2253	29.4274
1	24.2263	28.5638
1	28.5541	27.2892
1	36.5888	28.8719
1	4.66261	27.985
1	22.0056	38.0547
1	16.0383	35.6597
1	4.90434	30.1326
1	6.02148	31.1761
1	9.73038	35.6885
1	7.34381	34.2752
1	6.87171	34.8914
1	3.49531	29.9869
1	2.22536	29.7956
1	4.08177	24.3414
1	28.8117	12.685
1	21.2693	19.2206
1	32.0439	24.0427
1	26.1391	26.7905
1	28.2509	29.0525
1	27.4057	27.2997
1	29.7272	23.2462
1	31.6046	23.0815
1	33.0091	27.9957
1	34.4854	23.2263
1	36.0115	19.5653
1	32.7394	24.2898
1	31.1329	25.081
1	32.2653	25.6492
1	32.3195	26.8598
1	24.8402	23.83
1	21.7946	25.4829
1	29.7461	20.1784
1	28.1007	27.3742
1	18.7281	21.6583
1	21.1888	31.6656
1	26.5298	31.2613
1	18.2954	27.7874
1	18.8343	30.8964
1	18.6114	29.0533
1	22.2613	34.6077
1	27.0172	29.3584
1	23.389	32.6876
1	15.2971	27.2731
1	23.6203	34.4277
1	20.7719	30.4885
1	25.1008	23.2838
1	19.3869	29.6887
1	3.45725	31.031
1	7.66658	31.8853
1	10.4033	32.5369
1	9.63953	30.3242
1	20.5839	16.7469
1	22.8911	15.8133
1	21.5526	18.0544
2	31.6804	22.1759
2	41.1272	26.1971
2	34.6077	26.318
2	33.9237	26.0353
2	37.2298	27.6041
2	9.50955	20.1854
2	7.28841	18.842
2	7.64853	19.4144
2	7.38281	17.9964
2	12.7966	22.8839
2	11.5074	18.7415
2	10.9127	19.6741
2	11.2758	18.1557
2	11.5912	18.8694
2	10.8444	20.526
2	14.3173	24.7712
2	15.7502	24.3779
2	13.6648	25.9701
2	10.1866	24.0885
2	26.1281	21.1502
2	25.5761	21.968
2	23.3056	20.4627
2	25.8534	20.4057
2	27.4605	19.6137
2	2.98248	23.4047
2	2.27755	24.9716
2	5.33545	24.9632
2	2.77226	16.6304
2	29.2114	17.7846
2	31.2515	20.9786
2	32.7114	21.6227
2	33.215	21.9006
2	0.843573	14.7846
2	2.5434	16.4838
2	4.28112	27.8027
2	50.2901	22.1314
2	51.9339	15.5598
2	51.8539	17.4828
2	3.42339	21.0749
2	3.21504	23.6029
2	3.26151	24.1254
2	3.32634	24.2685
2	18.2697	30.8361
2	21.5992	30.0888
2	25.0768	28.575
2	30.4197	23.0242
2	31.339	19.7503
2	39.7321	24.0674
2	37.8255	24.5739
2	38.9945	25.7649
2	38.7767	25.056
2	40.6274	24.4633
2	34.5983	24.1758
2	36.3918	24.7625
2	43.7714	37.1982
2	44.5063	35.9665
2	33.6986	31.4146
2	6.25361	22.664
2	6.17809	22.7171
2	8.34156	20.9669
2	37.8222	30.6036
2	32.9334	30.8764
2	38.0833	24.826
2	32.5225	29.6588
2	29.5109	19.0108
2	29.0807	19.3698
2	32.565	23.3758
2	25.9692	21.0976
2	28.8037	26.1299
2	29.5159	28.0953
2	29.8866	26.7951
2	32.4714	24.429
2	13.4168	25.8825
2	12.8432	22.5725
2	10.1246	23.6986
2	7.22521	27.0763
2	5.48757	27.2229
2	11.9292	21.2397
2	11.3563	19.6011
2	13.0304	18.8748
2	12.0161	17.1959
2	14.5316	18.5334
2	8.67356	25.6226
2	7.32185	22.3409
2	8.07806	20.3578
2	10.9861	18.3216
2	10.4214	17.8011
2	24.4872	25.0378
2	25.9718	26.368
2	7.05679	19.0321
2	8.00437	18.3456
2	7.35607	19.0928
2	8.52362	22.4658
2	10.846	22.9039
2	9.90643	22.7974
2	10.7616	23.3479
2	9.5018	24.8542
2	9.65169	22.3711
2	9.44999	21.2788
2	10.1708	25.5226
2	29.0013	23.677
2	30.8067	26.5479
2	32.7185	27.9941
2	31.8897	28.4606
2	31.0556	26.1147
2	46.3896	26.9399
2	44.3154	32.0097
2	43.3038	34.327
2	45.5615	30.182
2	46.5307	26.6304
2	1.89373	21.4912
2	2.36288	21.2802
2	2.74202	24.9703
2	2.5094	23.4495
2	2.37882	24.3533
2	4.87025	25.1624
2	4.23455	23.6438
2	4.71538	25.2289
2	5.25905	26.6885
2	1.60028	24.32
2	1.80858	22.7199
2	2.51117	26.4126
2	4.10614	26.0003
2	4.18394	25.5331
2	22.4317	25.6725
2	23.2112	26.3685
2	24.5199	27.6264
2	24.7422	26.594
2	27.8784	30.7146
2	28.9861	26.8959
2	30.282	26.7465
2	32.7953	24.8397
2	16.7034	21.3575
2	15.7086	18.9151
2	14.2596	20.08
2	7.80403	24.5
2	5.83346	26.3508
2	7.14531	26.3866
2	9.31339	22.2214
2	11.4542	25.3962
2	21.2699	34.5719
2	11.7444	27.7615
2	14.3307	19.7125
2	13.7947	25.3822
2	14.0077	20.4191
2	15.2994	20.4015
2	9.16657	18.1867
2	10.6327	17.9501
2	10.225	18.7955
2	15.9283	25.3016
2	16.3006	20.9031
2	16.0381	22.91
2	15.6698	23.6184
2	17.7475	40.8394
2	19.8595	40.5735
2	23.5473	21.2086
2	22.7401	21.7465
2	21.1618	23.9205
2	33.8159	21.1303
2	11.6852	28.7365
2	46.1853	29.3583
2	46.2126	28.7698
2	42.6614	31.5373
2	41.9774	32.7955
2	43.8817	31.3134
2	12.7834	26.7239
2	20.3023	15.1297
2	15.8925	27.894
2	12.5957	24.5545
2	12.1763	28.4998
2	15.2547	28.3716
2	34.3918	23.9654
2	28.9402	25.3693
2	35.2335	26.0504
2	34.0249	25.9514
2	34.5812	26.54
2	21.6185	21.7848
2	20.1602	19.3826
2	17.613	22.7397
2	16.0321	24.3929
2	17.702	26.2632
2	20.1135	28.0686
2	21.6724	22.7437
2	24.3313	22.6069
2	24.8483	22.3307
2	24.0358	23.4639
2	24.5225	21.7323
2	7.24151	28.2658
2	23.8968	24.1001
2	19.69	29.9358
2	21.5408	26.2042
2	14.3056	17.5946
2	12.6005	20.6422
2	11.112	21.6258
2	10.8404	20.9546
2	13.1085	20.1746
2	6.75291	20.8018
2	6.37445	28.4429
2	24.2143	20.5049
2	39.6262	33.9358
2	22.4575	19.6771
2	24.2859	22.5592
2	28.4694	31.8656
2	21.9531	28.2016
2	25.5586	22.9604
2	25.0924	22.6949
2	24.707	25.098
2	26.1981	24.2636
2	36.4161	25.9717
2	37.7891	24.6084
2	38.5531	23.5542
2	39.4411	24.7065
2	28.5475	17.3531
2	26.032	18.8434
2	25.3025	17.0398
2	23.6199	15.1929
2	9.15251	14.7023
2	11.0145	21.7727
2	11.3492	22.3005
2	13.494	19.6193
2	14.0394	20.111
2	30.358	20.6597
2	31.854	20.4237
2	29.2747	23.1968
2	35.3681	21.2795
2	30.2395	17.5826
2	29.7036	19.0468
2	29.0831	18.9793
2	24.1544	19.047
2	18.1068	15.3105
2	13.5968	17.8802
2	13.6212	19.4957
2	13.3588	22.1237
2	3.17568	19.0694
2	4.54103	24.7309
2	7.12812	27.6786
2	7.53111	25.5792
2	18.949	21.3691
2	20.005	23.0577
2	16.2687	28.7766
2	13.9472	22.9223
2	11.7683	24.0957
2	22.3855	14.5478
2	32.7491	24.9775
2	30.8738	25.2571
2	34.6675	21.9871
2	33.2518	25.3117
2	34.2051	22.925
2	36.604	36.193
2	30.7618	20.5554
2	28.8234	21.698
2	28.1807	23.176
2	28.2492	23.0088
2	36.0046	20.3226
2	27.7914	24.8106
2	34.2135	25.161
2	33.2716	26.8359
2	34.7574	23.7398
2	19.7287	27.3941
2	20.011	27.4554
2	13.7876	26.4685
2	26.6235	14.697
2	23.754	15.5754
2	23.4922	20.7052
2	24.7447	18.3721
2	24.214	20.1062
2	16.1938	27.1186
2	15.7745	24.5329
2	16.0567	23.0591
2	15.9586	26.0959
2	15.909	25.4511
2	21.6017	21.6899
2	19.9145	26.5112
2	19.6659	29.3652
2	17.7975	30.4383
2	14.7385	26.6491
2	16.4855	22.6893
2	16.2392	22.7076
2	16.0147	21.5185
2	16.2885	22.8138
2	17.8753	22.3782
2	5.09626	21.3189
2	6.10862	21.2253
2	6.48677	28.2805
2	7.88488	24.7214
2	6.71636	25.5346
2	16.0601	21.2176
2	14.0544	22.6972
2	15.1056	28.4885
2	15.7712	28.1791
2	14.3223	26.5714
2	36.4188	36.8381
2	35.6872	36.1823
2	35.9748	35.7561
2	36.3564	37.7934
2	41.4568	21.5814
2	41.4987	21.7494
2	40.959	21.3199
2	41.0648	20.4579
2	20.5441	24.0837
2	21.4123	26.4596
2	22.4988	25.6265
2	22.6118	22.3565
2	23.3328	25.2362
2	7.0749	30.5416
2	16.6888	25.0552
2	16.9366	25.0666
2	16.699	24.9066
2	16.4038	24.0908
2	20.2455	27.4934
2	21.0903	25.4267
2	23.1134	20.8582
2	24.0755	22.3439
2	19.1677	26.6422
2	40.153	29.7182
2	38.4929	32.1672
2	39.569	30.8345
2	39.4805	28.5461
2	39.4352	29.9024
2	1.91997	23.3294
2	6.5293	21.9475
2	4.98219	23.8368
2	22.3064	23.4047
2	32.1524	21.8299
2	30.8044	21.8994
2	29.8848	26.2812
2	32.4105	21.7265
2	24.1688	20.141
2	30.1716	21.1035
2	30.1571	22.9797
2	29.956	20.5622
2	29.0954	21.3462
2	17.5816	27.0043
2	16.137	29.7979
2	16.1786	33.7202
2	18.9969	32.3773
2	13.4326	32.4274
3	35.5286	27.9996
3	38.1426	28.3284
3	10.3774	20.383
3	9.33888	17.9516
3	8.6677	20.7995
3	11.4589	19.5348
3	11.5531	18.1269
3	14.1032	21.2964
3	15.2686	20.2111
3	13.7698	19.9193
3	10.5036	23.1629
3	11.6201	22.2227
3	12.0846	19.3331
3	11.8495	18.8137
3	12.0727	16.78
3	12.0005	19.4366
3	11.6812	23.0273
3	11.7763	23.1966
3	12.1283	22.8129
3	27.1266	20.8386
3	25.3387	18.8544
3	22.8726	21.3243
3	22.747	18.0346
3	21.7793	22.6994
3	21.1423	21.4041
3	21.0771	19.105
3	3.15448	21.4474
3	6.11969	20.4545
3	7.55553	21.3093
3	8.06202	20.5737
3	6.55804	22.8972
3	7.51548	23.9338
3	7.00049	23.6417
3	34.2334	21.605
3	33.3335	20.6907
3	33.0714	21.0684
3	33.559	19.6558
3	33.0648	20.4307
3	3.02569	25.9188
3	0.947609	20.1866
3	1.367	18.3361
3	1.27437	20.6936
3	6.32291	21.6755
3	7.14366	19.7418
3	8.09543	21.4384
3	7.06771	21.767
3	7.87736	21.8302
3	9.07425	22.023
3	8.86672	20.457
3	38.3938	24.9561
3	39.0117	24.0438
3	40.7903	21.9249
3	42.1554	20.0653
3	41.6097	20.6161
3	32.9477	19.2153
3	32.9438	23.6064
3	34.1441	23.162
3	34.1639	27.5525
3	45.8138	22.1813
3	47.7911	23.0535
3	45.6771	20.6081
3	45.4943	16.7094
3	46.6478	15.805
3	45.6845	18.3293
3	47.2104	17.6317
3	47.1849	17.6671
3	48.2081	19.3253
3	46.6883	19.4944
3	49.7756	20.926
3	45.902	35.6154
3	47.2298	33.7378
3	38.6291	28.1831
3	37.3097	26.3769
3	34.5521	25.3213
3	32.5457	25.2148
3	6.89888	23.9787
3	8.75303	21.3486
3	7.2269	22.5849
3	7.52486	20.6805
3	6.37523	25.794
3	6.10662	22.1576
3	39.3252	22.7963
3	40.1809	25.3265
3	40.6725	24.8697
3	38.9532	25.2809
3	41.1245	21.6409
3	34.8624	22.4682
3	33.9029	21.7595
3	34.3816	20.8171
3	38.4031	21.4815
3	39.1645	21.7454
3	38.7866	23.35
3	39.8291	26.9373
3	35.4747	28.5971
3	41.5638	28.8875
3	4.86204	28.3543
3	7.48609	26.8628
3	9.46137	23.4439
3	5.97742	26.3683
3	8.29251	23.7974
3	3.52229	24.2761
3	4.39511	24.7069
3	3.64216	26.3939
3	4.44436	28.9287
3	3.55131	27.903
3	14.4425	18.3573
3	16.0243	21.9279
3	16.0516	18.9502
3	14.8779	18.9222
3	13.9021	16.963
3	10.6453	20.5358
3	11.0956	21.2325
3	9.33745	21.0429
3	11.4417	21.5442
3	11.8434	22.5107
3	13.2081	20.4384
3	14.7645	21.5484
3	15.8353	22.2757
3	11.0996	21.4455
3	23.5731	26.3855
3	25.2719	31.112
3	25.1693	28.1799
3	29.2299	28.2675
3	14.7044	24.2236
3	10.0411	23.5547
3	7.71096	22.6057
3	9.36474	22.344
3	9.50848	21.9442
3	9.62689	23.0817
3	10.6068	22.2397
3	9.48398	22.4943
3	13.1652	20.3011
3	12.7953	20.4861
3	14.1536	22.5031
3	14.554	22.203
3	15.9798	22.7491
3	16.3099	22.0469
3	16.1783	22.5448
3	10.8437	26.5885
3	10.768	25.9631
3	8.90691	30.8792
3	10.3789	29.0922
3	10.7982	28.5955
3	11.1688	27.7585
3	11.679	27.8998
3	13.3708	30.7778
3	13.244	29.375
3	31.78	25.4199
3	27.3884	29.7787
3	23.2669	24.1998
3	26.3568	26.6372
3	24.2491	26.7223
3	27.5916	27.0865
3	26.5786	27.1573
3	27.2866	24.9119
3	26.1276	25.9977
3	46.58	26.1735
3	47.2272	26.4943
3	49.5155	25.9186
3	49.3485	23.73
3	49.8194	26.5234
3	42.3837	33.1167
3	2.37071	24.6738
3	2.34079	25.3438
3	1.64099	26.3496
3	1.44721	29.0319
3	1.54465	27.6113
3	1.16006	27.9481
3	1.1112	27.5461
3	3.09022	26.5309
3	2.92245	26.2276
3	5.04068	27.531
3	1.76546	27.2702
3	0.871274	27.5201
3	0.54225	26.5912
3	1.18619	28.5658
3	1.29478	28.5565
3	0.344441	25.7123
3	1.13774	24.4337
3	4.01706	24.3198
3	3.30264	25.9272
3	4.04196	25.7909
3	4.41271	25.8489
3	5.01375	25.1156
3	5.86574	27.0638
3	6.49317	26.3631
3	6.29603	25.1447
3	24.4482	26.5327
3	23.8316	28.8014
3	22.7491	29.7574
3	24.5527	26.2008
3	32.3616	23.6376
3	38.0632	29.0776
3	39.1115	29.7705
3	40.4822	30.2332
3	41.5712	30.2685
3	42.8389	27.3906
3	14.3923	23.5291
3	11.1907	26.1619
3	12.2796	27.0008
3	11.7853	32.9381
3	16.4368	23.0189
3	14.2519	26.2482
3	11.9089	26.709
3	11.2354	28.6267
3	10.5026	28.9453
3	10.3261	27.925
3	7.21027	29.0553
3	7.35436	28.5081
3	12.3643	17.838
3	12.6154	18.1847
3	12.6428	18.2668
3	11.7196	20.6235
3	12.1226	20.2561
3	13.1131	25.354
3	11.288	22.4239
3	15.0983	24.7814
3	15.824	25.8851
3	14.7534	27.0217
3	13.6087	27.7517
3	29.3663	33.2925
3	30.8637	32.4751
3	32.0572	31.0764
3	33.3999	30.7458
3	33.8595	30.618
3	37.5442	33.9754
3	21.8203	23.2404
3	29.8046	29.2983
3	29.5657	31.3113
3	31.9906	32.8659
3	35.8101	29.9293
3	35.2169	30.0577
3	33.6363	24.6828
3	37.2396	28.9825
3	39.9714	28.7389
3	40.7544	29.012
3	18.4302	36.8785
3	27.7927	36.3549
3	24.3069	29.4756
3	23.6808	20.8253
3	33.1568	29.4892
3	33.8927	32.0315
3	32.7575	28.0735
3	44.7403	28.9322
3	46.7102	28.5285
3	48.5442	24.657
3	44.249	28.2043
3	40.2838	32.6364
3	14.5301	34.6244
3	17.511	28.4336
3	13.5402	31.4556
3	13.6816	32.0769
3	14.5804	35.9389
3	14.8106	33.7789
3	13.9773	29.8072
3	12.5031	28.7954
3	10.0777	23.1817
3	35.7882	30.4444
3	42.0458	24.4845
3	41.6117	26.7732
3	39.4516	24.9118
3	41.2807	27.1667
3	45.702	24.0934
3	18.3905	28.479
3	20.5305	30.6004
3	23.4466	29.4892
3	23.9216	30.0956
3	23.6115	27.5436
3	19.8422	28.9511
3	19.0363	28.8606
3	20.026	26.182
3	21.1397	25.9311
3	17.8865	25.6158
3	22.6811	27.5058
3	21.6926	29.3573
3	21.1406	35.9035
3	22.8103	31.1792
3	20.0479	36.2612
3	23.6521	34.6581
3	22.4026	39.7612
3	25.7252	32.8657
3	24.2794	22.1397
3	12.3716	21.3913
3	14.0804	27.6901
3	16.8888	30.1308
3	5.61444	29.1152
3	7.27109	27.9654
3	7.56681	21.4485
3	23.6324	23.752
3	24.543	24.5737
3	21.8345	26.923
3	27.5509	25.893
3	20.3086	24.5857
3	28.9427	28.413
3	25.7793	25.8501
3	26.9097	25.6583
3	27.2447	26.4534
3	29.5916	24.8295
3	22.947	30.6854
3	22.3156	28.5405
3	21.6561	33.0702
3	20.9562	31.0975
3	21.0082	26.7347
3	36.7186	27.8191
3	33.8903	29.6926
3	31.0862	24.3649
3	31.4915	27.7505
3	32.3299	27.1302
3	12.9844	20.3574
3	13.8533	21.4338
3	12.6459	18.0754
3	12.4758	24.4022
3	9.58821	20.8963
3	27.3105	18.5439
3	15.0563	17.862
3	14.8357	20.3536
3	2.33864	24.8753
3	4.98173	23.803
3	2.76109	26.9295
3	11.0992	24.1568
3	34.5306	25.1537
3	33.3509	21.2174
3	32.338	18.1557
3	32.9858	18.5754
3	32.8493	21.2134
3	35.1351	21.15
3	43.989	33.8048
3	46.2316	32.3761
3	46.7255	26.2198
3	24.5914	23.3487
3	27.504	23.9191
3	25.387	24.7525
3	23.923	21.3916
3	36.0246	22.4911
3	35.7587	29.6309
3	32.7947	29.03
3	33.781	26.844
3	30.9914	23.8723
3	30.3317	23.274
3	27.7056	25.87
3	26.8043	26.5772
3	20.9283	23.4541
3	15.7843	29.5657
3	27.2611	31.9285
3	23.4331	30.4028
3	22.5042	28.6369
3	25.2423	21.202
3	21.6516	20.9458
3	22.6017	18.3742
3	15.9065	28.9544
3	14.5004	29.1193
3	12.071	29.8289
3	14.2872	27.4513
3	13.8153	27.8683
3	12.9539	23.9309
3	14.2522	29.454
3	14.5373	24.3323
3	15.744	26.1897
3	17.8121	21.2886
3	18.446	19.9782
3	18.6161	19.4749
3	19.0481	21.8908
3	19.0242	19.0087
3	5.24528	26.8805
3	7.89716	28.0188
3	7.85167	25.9484
3	6.39565	27.0608
3	10.5256	28.7853
3	10.5083	28.3291
3	13.9785	27.3667
3	14.3366	21.4431
3	13.215	21.9053
3	14.8724	29.0565
3	13.8992	29.2557
3	15.5664	31.065
3	16.6537	25.5099
3	15.8286	25.7113
3	14.7517	22.168
3	16.1061	23.7143
3	15.1421	21.1761
3	38.8277	42.8248
3	39.1316	43.3753
3	41.1741	22.2431
3	23.1378	26.6989
3	23.2546	26.0579
3	23.2253	23.1985
3	23.2056	24.2644
3	23.4375	25.1052
3	22.8755	28.8944
3	23.9614	29.881
3	16.5934	23.2249
3	16.4844	26.2107
3	18.3091	27.7183
3	18.0372	29.7759
3	18.6037	28.1999
3	17.9503	28.3293
3	19.4213	27.2689
3	19.6756	28.4514
3	19.1532	29.0471
3	27.0699	26.0308
3	27.2409	24.8028
3	26.9748	23.6122
3	27.5711	24.9126
3	27.6056	24.6608
3	28.4647	25.0416
3	29.9994	25.542
3	29.6455	25.8382
3	29.7563	25.2468
3	30.4635	27.8564
3	30.8987	26.9218
3	30.5285	27.9202
3	29.3086	25.8101
3	38.1578	31.9257
3	39.47	32.0351
3	38.8111	32.5674
3	39.0961	33.6862
3	38.4414	35.0258
3	39.7009	31.6688
3	39.4174	30.9898
3	8.15427	35.3603
3	7.61231	31.6045
3	5.27173	11.0564
3	14.1866	24.5275
3	34.119	22.7622
3	34.6252	26.569
3	36.3254	26.5195
3	38.0095	25.5063
3	37.3606	28.4428
3	36.9377	32.1112
3	37.2812	33.5105
3	45.3754	29.7154
3	43.6719	28.5472
3	27.5377	22.004
3	27.6783	24.126
3	25.1391	25.8099
3	24.7843	30.0281
3	28.6111	27.6494
3	30.3678	31.3437
3	28.9196	31.3672
3	28.0443	31.253
3	27.2893	31.3924
3	21.9175	26.0464
3	23.0939	27.2598
3	23.1894	26.1982
3	19.6266	30.5918
3	17.5493	30.8596
3	20.8575	28.1412
3	22.0515	27.3374
3	21.3607	26.1078
3	22.2059	24.9355
3	19.9608	24.898
3	19.7676	23.3362
