# Supplementary material for: Mouse visual cortex contains a region of enhanced spatial resolution
Source: Nat Commun. 2021 Jun 29;12:4029. doi: 10.1038/s41467-021-24311-5 (PMC8242089; doi:10.1038/s41467-021-24311-5)
Supplement: Supplementary file 4 — Source Data [file 41467_2021_24311_MOESM4_ESM.zip › Figure4.xls]

## Sheet: Panel b
Azimuth	Cortical Distance
-28.465	-0.478082
-31.9638	-0.38917
-41.7553	-0.416127
-41.7038	-0.412086
-61.2935	-0.498333
-49.7395	-0.628449
-62.651	-0.540402
-42.4221	-0.636859
-61.5579	-0.618015
-46.7275	-0.78513
-7.50267	-0.734828
-61.2975	-0.94839
-11.5772	-0.684795
-24.0845	-0.360416
7.14285	0.0452258
7.13763	0.0490503
5.78272	0.0795661
4.8323	0.0811375
8.71285	0.0954723
-25.4136	-0.255943
-23.106	-0.278213
-20.6676	-0.220213
-25.9093	-0.378307
-19.0022	-0.355352
-25.9255	-0.262892
-33.8953	-0.297032
-6.49969	-0.229022
-28.7208	-0.171912
-22.7999	-0.342267
-29.6416	-0.341579
-42.4881	-0.384054
-30.8897	-0.374634
-16.2463	-0.335137
-27.3297	-0.349241
3.27657	0.705796
19.1953	0.507183
-8.91074	0.601501
27.208	0.697971
19.0382	0.459506
23.8251	0.477667
25.1994	0.420754
15.9714	0.414182
12.8932	0.390536
23.1722	0.431746
19.5572	0.424489
19.9874	0.482288
10.1488	0.371308
11.7325	0.35983
19.0763	0.356401
12.0226	0.405957
19.1951	0.373878
18.3967	0.376133
20.0366	0.415288
17.5595	0.401357
19.8061	0.387327
13.6021	0.427071
18.4502	0.454351
16.4421	0.325691
19.6965	0.303713
14.4493	0.358392
-3.46786	0.26222
3.73545	0.265379
8.35176	0.276369
7.02928	0.359977
18.4756	0.394418
-0.952727	0.21396
0.652942	0.206513
-1.07051	0.200232
9.68749	0.230748
6.46282	0.273931
7.86249	0.269908
5.54946	0.279035
12.1376	0.317402
0.136363	0.146874
5.22873	0.0575857
25.8497	0.488367
-2.06306	0.127355
-7.25469	0.629982
19.957	0.590423
21.387	0.510622
1.73394	0.307279
7.60461	0.350745
17.4835	0.35663
13.9328	0.314332
18.7453	0.258954
2.39251	0.0929052
19.2934	0.60639
9.6817	0.387303
15.0365	0.385839
15.5019	0.400949
22.507	0.453159
16.0107	0.490566
29.4084	0.555038
21.372	0.554168
17.6928	0.312841
24.3226	0.376153
21.6929	0.428841
22.7254	0.439732
25.3584	0.421095
21.5599	0.428069
20.3482	0.437094
28.0313	0.451715
18.8324	0.48174
21.0963	0.469394
0.859481	0.477344
22.7006	0.513155
18.1849	0.498835
21.7539	0.507574
17.8327	0.54181
19.131	0.270362
7.27373	0.248094
7.35583	0.265757
16.9617	0.301083
12.1024	0.284899
10.27	0.318164
21.036	0.347214
19.8819	0.358798
19.2132	0.392951
18.9586	0.425622
27.7426	0.408765
16.8249	0.481569
17.0092	0.494721
4.35068	0.213267
10.5581	0.316119
10.1653	0.315456
2.02963	0.38738
18.6868	0.407097
19.8298	0.401804
12.8376	0.381799
7.98944	0.424082
9.74946	0.398481
8.94635	0.289656
3.82008	0.12185
18.8178	0.220084
9.61228	0.185753
10.4066	0.226963
17.6519	0.235409
11.2521	0.2567
5.3991	0.273086
12.535	0.246796
25.0784	0.309691
-18.2165	0.0846666
7.02737	0.0624066
5.89701	0.102235
0.551149	0.0978303
8.59561	0.0899829
9.44893	0.136886
8.93365	0.119326
-0.0304101	0.187528
9.71449	0.15957
9.92442	0.196854
10.6571	0.217066
5.40581	0.210994
9.74197	0.263392
-6.01979	0.0851825
-9.32426	0.0901019
9.51544	0.116591
-0.28369	0.127984
-4.07469	-0.0157836
4.92119	0.0078674
-19.9162	-0.0152743
-2.75774	0.00385927
-1.26906	0.058314
-1.90204	0.0743146
10.3241	0.0619613
-3.26011	-0.0198812
-20.1057	-0.0108545
-0.886783	-0.0143828
-10.2112	-0.0320393
-12.623	0.0168293
-20.8403	-0.00847926
9.75448	-0.0688424
-8.26104	-0.047241
-9.07306	-0.0384046
-16.835	0.0253845
3.2397	0.481567
10.0193	0.0940387
22.659	0.455042
10.3474	0.188111
11.7048	0.366614
-1.72885	0.0466734
11.9357	0.216759
28.904	0.20496
-10.4117	0.0488157
19.3414	0.414222
10.6463	0.156318
1.92281	0.14966
10.84	0.37128
10.8824	-0.0042546
16.4925	0.174277
17.3311	0.391985
9.96265	0.285229
15.2253	0.295695
26.4981	0.343525
5.06061	-0.0568197
-1.53861	-0.0464946
-4.55488	-0.0242215
10.2383	-0.00067296
-2.0602	-0.0100934
-0.847062	0.00139303
8.42934	0.00796828
0.139071	0.0532987
10.2815	0.0473205
1.65026	0.0318227
7.74773	0.0889241
10.9273	0.0631325
-25.8983	-0.135008
0.289459	-0.0952591
-0.902539	-0.0706337
-2.30206	-0.0398152
-11.4472	-0.0542345
-19.1249	-0.0457885
0.377703	-0.0221424
4.94787	0.00592198
-0.0278386	-0.0174248
-10.0633	0.0314471
-5.27332	-0.166786
-8.29745	-0.137543
-5.61413	-0.147638
-7.25668	-0.0813081
-6.85139	-0.0707895
-10.2393	-0.00758774
-22.2401	-0.217106
-6.97864	-0.152824
2.02497	-0.158408
-6.59059	-0.097959
5.515	-0.17783
-5.4923	-0.310289
-27.1155	-0.418626
-31.0131	-0.433931
-29.7363	-0.413909
-28.0916	-0.304389
-11.9338	-0.244215
-27.788	-0.411535
-17.611	-0.418402
-19.9188	-0.382574
-24.3047	-0.367667
-22.8004	-0.305546
-16.4574	-0.519265
-15.2812	-0.487967
-28.8647	-0.476876
-15.0768	-0.437911
-29.2647	-0.311112
-29.176	-0.603257
-23.0686	-0.544483
-32.0623	-0.55341
-39.0345	-0.530636
-42.213	-0.494231
-22.6961	-0.450752
-22.2416	-0.346526
-28.8351	-0.628562
-34.515	-0.621992
-34.6171	-0.55437
-24.9866	-0.518539
-31.7171	-0.477146
-28.2737	-0.37653
-21.1674	-0.372238
-24.5893	-0.508838
4.11319	-0.0399547
-33.1925	-0.544175
-39.6885	-0.444364
-20.5298	-0.555361
-38.1399	-0.548
-28.8936	-0.539165
-25.5922	-0.451782
-7.22833	0.0583107
8.66804	0.0373244
-26.816	-0.43944
-17.9133	-0.240084
-30.9382	-0.495214
-31.0784	-0.440865
-26.5922	-0.46217
2.42408	-0.0143992
-17.0843	-0.418537
-26.5434	-0.379961
-32.0067	-0.393993
-15.9798	-0.367105
-11.7069	-0.353855
-5.88258	-0.311565
-26.0356	-0.456199
-25.765	-0.447956
-20.5341	-0.460898
-27.292	-0.435287
-18.7331	-0.41644
-15.1956	-0.412515
-12.6404	-0.373655
-21.3625	-0.490923
-25.5249	-0.505441
-40.1532	-0.425366
-39.8145	-0.406522
-9.18702	-0.425649
-15.2908	-0.384928
-32.1815	-0.626026
-29.5585	-0.611403
-23.3689	-0.515833
-23.5535	-0.488245
-25.5226	-0.455462
-31.4639	-0.458302
-19.8788	-0.374602
-29.0833	-0.40766
-19.4578	-0.37263
-32.8469	-0.637799
-31.8472	-0.618169
-36.7735	-0.631018
-33.2063	-0.631309
-31.0333	-0.587554
-48.8301	-0.600493
-34.24	-0.554173
-42.4095	-0.522478
-30.0042	-0.551221
-26.9335	-0.516478
-29.858	-0.662887
-32.0936	-0.639934
-31.371	-0.646309
-31.5318	-0.611868
-36.8097	-0.606861
-43.2636	-0.580843
-30.8232	-0.587905
-38.9686	-0.562983
-33.1519	-0.561017
-34.0458	-0.533642
-38.7286	-0.761306
-30.9948	-0.616439
-30.8535	-0.60221
-27.9086	-0.558542
-34.8627	-0.581303
-24.5698	-0.574235
-47.3123	-0.574136
-40.3587	-0.808886
-50.4525	-0.795638
-51.0057	-0.798381
-23.266	-0.808195
-50.5754	-0.738421
-49.1779	-0.738707
-63.2379	-0.654893
-29.4807	-0.583555
-54.8146	-0.891986
-66.7834	-0.76882
-46.5614	-0.747724
-63.0026	-0.717595
-43.263	-0.728486
-40.0642	-0.759097
-43.8361	-0.725441
-56.547	-0.901787
-52.9924	-0.764582
-68.6344	-0.768403
-50.9233	-0.756346
-33.0074	-0.549768
-52.797	-0.655325
-30.2307	-0.731436
-48.4281	-0.476459
-41.8522	-0.71869
-15.8511	-0.435163
-45.5687	-0.550334
-36.6061	-0.510381
-40.9738	-0.860873
-52.4722	-0.787846
-29.2715	-0.538086
-27.1018	-0.603257
-26.2996	-0.526042
-26.8641	-0.503247
-31.3219	-0.533725
-62.7352	-0.72509
-28.6327	-0.845082
-29.9808	-0.444248
-45.0235	-0.589174
-39.2839	-0.726931
-12.1042	-0.302236
-10.2004	-0.24975
-11.4104	-0.27467
-9.68471	-0.246607
-9.76449	-0.281826
-11.0557	-0.266517
6.31026	-0.243352
10.4639	-0.190075
-3.90736	-0.20597
1.60066	-0.219795
4.2142	-0.228822
-2.92712	-0.213126
-2.12578	-0.218713
-23.0035	-0.129121
-0.851531	-0.142753
-4.71815	-0.120672
-23.1177	-0.0733812
-7.10713	-0.188854
-5.12784	-0.199549
-30.1681	-0.239971
-19.6832	-0.210337
-20.824	-0.45998
-21.5893	-0.352222
-26.7095	-0.523564
-32.5521	-0.531504
-25.5737	-0.488822
-22.2495	-0.445842
-10.1929	-0.458691
-12.776	-0.337184
-28.0356	-0.595084
-37.3756	-0.575653
-32.4472	-0.540919
-22.7262	-0.534243
-34.1317	-0.520294
-30.3524	-0.508912
-29.8888	-0.454846
-26.9016	-0.439421
-27.3594	-0.449528
-33.8701	-0.384771
-13.6064	-0.369068
-28.8605	-0.373878
-17.5684	-0.39025
-41.5492	-0.655124
-32.1807	-0.618924
-49.8678	-0.610185
-39.11	-0.535595
-20.0177	-0.458545
-29.5447	-0.456775
-25.2113	-0.467758
-2.6156	-0.444893
-47.7578	-0.669247
-42.2278	-0.663553
-51.7015	-0.666984
-25.5572	-0.638916
-37.4763	-0.641254
-40.0163	-0.598269
-31.6756	-0.575702
-42.6541	-0.736255
-38.3293	-0.695512
-39.5031	-0.670592
-24.579	-0.668918
-47.8264	-0.667242
-31.5283	-0.654385
-20.4544	-0.642415
-39.6683	-0.644281
-38.8034	-0.620041
-29.3068	-0.605419
-33.1792	-0.633283
-33.5237	-0.617385
-35.4682	-0.545844
-36.7167	-0.644558
-62.7634	-0.774878
-43.4746	-0.770458
-47.9809	-0.745037
-41.3702	-0.74101
-46.823	-0.740523
-42.2863	-0.73571
-33.4411	-0.665458
-40.9515	-0.671927
-29.7511	-0.633069
-30.8709	-0.658964
-53.5763	-0.65356
-10.964	-0.317036
-31.7517	-0.637382
-15.0772	-0.358708
-10.0049	-0.243835
-35.4539	-0.627791
-7.46148	-0.377436
-41.5591	-0.616674
-29.6859	-0.477257
-34.4263	-0.606375
-28.0039	-0.488008
-10.9485	-0.319304
15.7442	0.239101
7.18964	0.2758
20.8615	0.295625
13.619	0.30966
17.4812	0.313887
19.5027	0.324488
24.1779	0.342437
19.1562	0.324685
14.1671	0.343537
24.6334	0.373555
17.1624	0.393673
14.7638	0.372482
10.151	0.429197
19.1468	0.439112
26.3425	0.466394
-11.2371	0.213797
18.0973	0.225576
11.4695	0.267087
29.6359	0.263666
15.7449	0.29291
17.7618	0.332741
14.8243	0.309786
6.12678	0.287026
12.0321	0.296055
16.2304	0.313228
19.6597	0.340108
17.2732	0.341577
20.5637	0.333243
17.8566	0.369663
9.88322	0.417937
1.42848	0.139822
12.4844	0.161905
14.6404	0.164062
8.25045	0.188793
1.46381	0.229917
1.01456	0.250327
5.94421	0.250526
15.2712	0.219133
13.33	0.273484
8.8994	0.234735
13.3222	0.241018
15.0664	0.266129
15.1935	0.283895
7.95124	0.25299
6.5851	0.295492
1.52185	0.072228
0.443809	0.0871435
13.43	0.111577
17.818	0.0974505
6.79164	0.113349
12.1972	0.210011
9.17906	0.214234
12.2283	0.220905
6.68622	0.19658
10.0227	0.219444
8.35106	0.204924
6.69661	0.231217
11.1702	0.236718
8.48295	0.265471
21.0558	0.296084
-3.1109	0.0209277
-4.80515	0.071745
-6.42576	0.0580171
8.31907	0.0837341
-0.887113	0.0734386
0.0113563	0.164724
-7.62756	-0.0436159
-5.65723	0.0184196
1.83705	0.0799605
0.720609	0.125483
-11.2659	-0.113077
-4.57177	-0.0885313
-2.00651	-0.014245
-2.91386	0.0286438
-10.2405	0.0306089
-19.3436	-0.170268
-13.2666	-0.158193
-15.5008	-0.0880285
-16.6609	-0.213532
-15.6137	-0.291243
-19.5525	-0.284077
-12.6043	-0.233333
-7.58525	-0.225581
-9.57253	-0.0929052
6.81939	0.14925
14.8807	0.23819
14.5548	0.384061
-5.91002	0.0823431
10.0175	0.260738
-10.1082	0.16507
2.61457	0.0304358
1.73239	0.367557
19.2194	0.163585
12.3575	0.288672
-22.6756	-0.299095
0.784843	0.190295
15.2693	0.297633
21.8467	0.399373

## Sheet: Panel c
Azimuth	Cortical Magnification_1	Cortical Magnification_2	Cortical Magnification_3
-57.5	0.00972866	0.0143847	0.00962914
-52.5	0.00998718	0.0146426	0.00990069
-47.5	0.0102796	0.0149316	0.0102084
-42.5	0.0106147	0.0152595	0.0105616
-37.5	0.011005	0.0156374	0.0109739
-32.5	0.0114691	0.016081	0.0114653
-27.5	0.0120362	0.0166153	0.0120673
-22.5	0.0127557	0.0172815	0.0128336
-17.5	0.0137202	0.0181557	0.013865
-12.5	0.0151351	0.0194026	0.0153861
-7.5	0.0176158	0.0214985	0.018074
-2.5	0.0276092	0.0287789	0.0292269
2.5	0.0276092	0.0287789	0.0292269
7.5	0.0176158	0.0214985	0.018074
12.5	0.0151351	0.0194026	0.0153861
17.5	0.0137202	0.0181557	0.013865

## Sheet: Panel e left
r-Eccentricity	IQR	IQR_error
0	0.169712	0.0630032
5	0.224271	0.0506199
10	0.27883	0.0392674
15	0.333389	0.0301341
20	0.387948	0.0257059
25	0.442507	0.0282862
30	0.497067	0.0364144
35	0.551626	0.0473128
40	0.606185	0.0594775
45	0.660744	0.072272
50	0.715303	0.0854136
55	0.769863	0.098764
60	0.824422	0.112249

## Sheet: Panel e right
Slope	Error
0.00883415	0.00271332
0.00927951	0.00267755
0.0109118	0.0027806

## Sheet: Panel g
r-Eccentricity	pRF size
30.2707	55.2099
30.2707	55.2099
26.8624	58.9355
28.5847	61.8554
26	69.4022
26.1605	66.056
29.9197	55.4056
29.9197	55.4056
29.9197	55.4056
28.5847	61.8554
28.5847	61.8759
29.9197	55.4056
29.9197	55.4056
31.5185	62.1121
30.5335	57.8012
30.1357	65.3973
29.9197	55.4056
27.7313	57.4588
29.9197	55.4056
29.9197	55.4056
31.5185	62.0916
27.2726	70.8277
27.7313	57.4588
27.4108	58.3493
30.1357	65.3973
28.2614	73.855
27.0684	70.5936
29.2508	65.6111
31.361	64.3967
29.1413	74.7801
29.2508	73.8205
29.2508	73.8205
29.2508	65.6111
29.2508	65.6111
29.2508	65.6111
29.2508	65.6111
30.3755	64.2384
28.0164	74.01
28.0656	76.2971
28.0656	76.2971
29.2508	65.6111
29.2508	65.6111
29.2508	65.6111
29.2508	65.6111
30.2409	66.517
30.2409	66.4116
28.0164	74.01
28.0164	74.01
29	73.136
29.0157	72.2956
28.0164	62.4087
28.0164	62.429
30.2409	66.517
29.0157	63.4005
33.3342	66.517
31.2315	66.5839
33.2143	65.4752
30.0151	72.322
28	61.5975
29	61.4941
28.0164	63.0177
28.0164	62.9571
29	62.5513
33.2143	66.133
32.0558	65.5529
30.0151	72.322
30.0151	72.322
31.1304	67.2783
28.0656	72.752
25.2977	67.8061
31.361	64.3967
30.1357	65.5917
25.2977	67.0318
28.0656	72.822
25.2977	67.8061
29	62.1633
30.2409	74.4132
27.8265	61.0369
33.4802	64.5744
29.2508	73.8205
29.9197	55.4056
28.0164	59.9529
30.0151	72.322
21	55.1984
27.6097	58.8599
28	61.6285
29	62.1633
29.0157	63.4005
35.112	65.2999
30.0151	73.1534
37.2884	62.6632
30.0151	73.1534
30.0151	72.322
30.0151	72.322
30.6477	61.1411
31.5479	62.2759
27.8265	61.0369
30	61.5768
32.0558	65.5529
33.1207	66.8321
30.0151	72.322
30.6477	60.922
31.5479	61.7936
31.5479	62.2759
31.5479	62.2759
31.5479	62.3168
31.1842	62.8356
36.9599	68.423
32.7098	81.3138
31.0497	61.6078
31.4757	60.7336
31.0497	62.2759
31.5479	62.9773
31.936	64.377
32.4533	63.8407
34.6281	78.209
33.4005	66.5361
32.372	63.9404
34.5166	66.9843
33.646	66.7177
34.9439	67.1077
35.8949	77.2507
35.0308	67.5239
35.0308	67.7873
34.0873	68.3299
39.5182	71.9159
35	76.879
36.7904	68.9328
36.5858	70.2592
42.7408	71.3828
42.0698	72.9879
42.0698	72.9879
41.436	74.3104
44.6356	60.6287
41.0987	68.2366
42.7151	73.4227
42.7151	73.4227
43.3713	73.388
43.3713	73.388
49.2098	64.8303
48.6329	65.6887
44.6356	59.0866
43.3713	73.57
44.0378	72.4187
45.4002	70.7648
45.4002	70.7648
45.4002	70.7648
44.1131	71.9867
48.5399	68.0685
43.3713	73.57
30.0151	72.322
33.2143	66.133
33.4005	66.1523
48.5399	68.0217
36.6933	58.1745
44.9065	60.9951
43.5234	67.8155
43.5234	67.8155
42.3811	65.3486
42.7151	73.4227
43.3713	73.0053
43.3713	73.0053
48.5399	65.2804
47.2868	60.5342
48.5362	60.922
47.7435	60.7965
48.2126	59.8998
48.2126	59.8998
48.2126	59.8998
45.4002	70.3859
43.3713	73.57
47.949	68.9882
48.5399	68.0685
49.4607	60.7756
48.772	67.0508
45.4002	70.7648
48.0662	67.3823
49.2098	68.1339
51.0439	64.0995
43.3529	74.5585
48.772	67.0508
42.6803	69.1817
42.6803	69.1817
43.3529	74.5585
43.3529	74.5841
43.3529	74.5585
43.0903	66.8416
43.0607	67.6463
43.6301	71.5432
43.6301	71.5609
43.6301	71.8628
43.3529	74.4303
44.1261	73.0576
43.3529	74.5585
43.3529	74.5585
43.3529	74.5585
43.3529	74.5585
49.4853	66.6126
49.4853	66.6126
43.0607	67.2877
43.6301	71.5432
43.0607	67.3256
43.3529	74.5585
43.6301	71.8628
43.8995	67.6933
45.4002	70.7648
43.6301	71.5609
43.6301	71.5609
43.0903	65.5529
49.3249	65.8436
48.9568	64.2879
43.0903	65.5529
48.2126	59.8998
49.4853	66.6126
41.805	67.4201
41.805	67.4389
40.0628	68.7015
39.8631	68.4974
41.2387	67.4484
40.0628	67.7216
40.0628	68.7015
40.5214	67.3445
40.7796	68.0123
40.7796	68.0123
41.7196	68.4044
37.3618	65.5238
39.2029	67.0128
39.2029	67.0128
38.6064	63.9901
40.4334	65.4557
40.7571	66.2965
38.055	64.6336
37.958	62.6428
40.9637	62.3168
41.8341	63.9304
37.5353	62.9975
36.6933	60.9847
38.3837	59.2802
41.3687	57.9222
44.7257	64.2186
44.7257	63.7409
42.7776	65.9692
42.7776	65.9692
43.9255	64.5744
42.7776	65.9692
41.805	67.4201
41.805	67.4201
43.1562	65.1828
41.805	67.4201
44.1173	66.1234
44.1173	66.1234
44.1173	66.1234
44.3263	66.3061
41.2387	67.5427
40.7796	68.0123
41.7196	68.4044
44.7952	64.673
43.8571	65.9595
47.1787	64.3869
47.1787	64.0001
41.6653	65.7856
45.0271	63.701
45.2042	61.4527
45.3594	63.7809
42.7092	63.7809
43.9582	62.3678
43.4872	59.4839
43.9255	65.1535
45.864	65.2316
45.0796	64.997
45.0796	65.0166
45.0796	65.2121
45.0796	65.2121
45.0796	65.2121
45.0796	65.2121
45.2818	66.0271
45.2818	65.3973
45.2818	65.4946
45.5005	66.0271
45.5005	66.0271
44.7952	64.673
44.7952	64.6434
47.1787	63.9802
47.1787	64.0001
48.371	63.8208
46.0695	60.059
45.2042	61.3282
45.864	64.5744
49.3089	61.0681
46.2388	64.7615
46.2388	65.2121
49.3089	61.3074
48.3546	62.9166
47.1787	63.3
44.1292	68.0404
44.1292	68.0404
48.371	63.9205
46.5874	69.6037
46.5874	69.4755
48.0422	62.8458
48.1671	61.2763
51.7014	58.1745
51.2214	58.9031
51.2214	58.9679
44.7103	68.0685
45.3594	67.2972
54.9045	54.6653
52.0068	56.9915
52.0068	57.0697
51.2214	58.7733
44.7103	68.0685
44.7103	68.0685
46.5874	69.0988
46.9389	68.7571
46.9389	68.7571
55.8721	53.7018
47.1447	70.0595
46.5874	68.9236
46.4125	64.0299
46.4125	64.0299
46.4125	63.9503
56.8404	52.3208
45.6214	67.0888
47.1447	70.005
46.9389	68.7571
47.3047	66.9653
46.4125	63.8008
46.4125	63.0682
46.4125	63.0682
46.9389	67.9936
47.3047	66.9653
46.9389	68.6644
45.0796	65.2121
37.5353	62.9672
40.0628	68.5252
62.6637	44.1224
46.5874	69.0988
52.0068	57.8122
46.4125	63.0682
46.5874	68.9236
41.0265	68.0311
44.7952	64.673
45.9282	68.0498
37.5353	59.1942
41.6653	65.6111
47.1787	63.9802
46.5874	69.0988
42.7776	65.9692
40.7796	68.0123
43.8023	64.0597
39.6685	57.4477
14.035	61.7214
15	62.9975
13.0377	61.0577
15.0325	61.9787
12.1631	63.0985
12.1631	63.1187
11.6963	61.7111
11.6963	61.8759
11.6963	61.7317
12.0703	61.7627
12.0703	62.5818
13.0152	64.1193
12.1861	57.3146
11.169	59.1189
11.169	58.3602
11.169	58.3602
11.169	58.1854
11.169	58.2182
11.169	58.2182
11.169	58.1854
11.169	58.2182
11.169	58.2182
11.169	58.2182
15	62.9975
14.1393	60.9116
13.1503	62.3576
12.0703	62.5717
12.0703	62.6123
16.9081	61.1515
12.1861	57.3146
11.169	58.1854
16.968	60.1014
16.5189	57.3034
17.0285	63.691
17.1138	64.01
17.1138	63.8507
20.38	62.7139
15.5123	61.016
16.5189	64.6631
16.9567	64.8892
17.4396	65.9788
16.9567	64.8892
18.3052	62.5309
17.6214	61.1202
16.2241	59.1404
18.7985	54.5487
23.3266	65.8629
19.8914	66.2004
19.8914	66.2004
19.8914	65.9016
17.4396	65.9788
19.1229	64.7418
19.1229	65.0753
19.9054	64.2086
19.9054	63.2899
19.7512	57.8453
19.3347	55.3596
26.4435	67.5239
25.4635	67.3823
25.6648	67.7497
23.9862	68.4881
24.9419	68.8589
23.9862	68.7941
24.28	69.759
22.3532	65.9113
22.3532	65.9113
22.0768	64.535
19.1229	63.0379
27.4248	68.6088
27.4248	68.8681
27.4248	68.9605
27.6097	68.7756
27.6097	69.2277
25.2232	70.0323
24.28	69.8502
22.0768	64.535
23.2705	62.3372
27.4248	68.9605
27.6097	68.6088
27.6097	69.3471
27.8265	69.1357
27.8265	69.0066
27.8265	68.5438
27.7313	67.8906
22.3532	65.5917
23.4464	63.8208
22.3532	65.7952
22.6602	62.9571
29.5613	69.0527
28.5847	68.9328
29.7614	68.5438
28.7929	69.2277
29.0313	68.0872
31.1842	69.0066
27.7313	67.8906
26.2645	66.9463
23.1967	66.6699
35.9951	69.0159
31.4749	68.7756
32.4196	69.4664
37.1814	69.5213
34.5873	67.2309
31.4749	68.5252
36.1195	67.1931
34.2782	67.3256
36.1195	67.2215
35.197	67.9374
35.5352	66.6317
32.8281	67.8812
24.6475	60.5447
24.6475	60.5447
38.894	67.4767
38.894	69.4022
40.0628	68.8589
40.0628	67.6275
36.1195	67.1931
35.5352	66.5839
35.5352	66.5839
42.7776	65.9692
41.805	67.4201
41.805	67.4201
41.2387	67.4484
41.2387	67.5427
40.7571	66.2965
41.6653	65.7856
41.8341	63.5509
40.9637	62.6936
16.9567	64.8597
15.6211	64.2681
24.6475	61.1411
12.9859	62.4392
37.5353	63.1288
12.9859	62.5411
9.84216	64.0697
40.0628	68.7015
3.16213	52.8414
2.23598	52.4302
2.23598	51.6596
5.38422	52.9617
3.60504	54.1269
9.42535	48.8733
8.05731	49.1849
9.42535	48.8733
9.42535	47.9528
10.6151	45.1916
10.6151	45.6541
4.12291	54.9672
4.12291	53.903
4.12291	55.256
3.16213	52.8414
4	54.7584
2.82814	52.2355
1	55.1984
2.82814	51.9912
2.23598	52.4302
2	58.3929
3.16213	54.9557
4.47141	53.1178
5.38422	52.5757
5.82899	51.979
12.0197	43.3949
12.7016	41.1046
12.7016	41.1046
4.12291	55.4056
3	54.7235
2.23598	56.4302
3	58.1964
3	57.8783
9.20981	47.2843
10.6151	45.3322
12.0197	43.7602
12.0197	42.5505
12.0197	42.5505
12.7016	41.1046
3.60504	58.251
2.82814	61.5044
2.82814	61.4112
4.99854	55.0367
5	58.3057
6	56.3964
12.0197	43.8328
12.7016	40.9339
4.99854	60.6707
2.23598	60.7441
10.2856	45.8766
2.82814	61.5458
2.82814	61.5458
2.82814	61.463
6.08246	58.3166
7.07072	56.0908
7.07072	56.0908
13.0377	50.8021
2.82814	62.1224
2.82814	62.1224
2.82814	61.7214
2.82814	61.5458
2.82814	61.5458
2.82814	61.5458
2.82814	61.5458
4.99854	60.2918
10.196	55.0367
13.0377	62.653
4.99854	63.9702
3.60504	62.8356
8.93845	65.1437
4.99854	60.5026
8.93845	64.4363
6.08246	57.7461
7.27874	56.9245
7.27874	57.092
4.99854	59.8147
9.21776	57.1031
9.21776	56.2155
13.0377	62.378
14.035	62.1531
8.54058	67.2404
11.6963	61.9582
11.6963	61.9787
10.2856	56.1928
10.4359	55.4286
12.1631	63.1187
12.0703	62.6936
11.6963	62.1224
11.6963	61.8759
12.1861	57.8012
13.3359	62.5411
11.6963	61.8759
16.968	63.1187
12.1861	57.3146
16.9567	56.5317
13.5913	53.6425
11.1781	49.9555
15.0325	61.9787
3	58.1964
11.6963	61.7317
5.38422	52.8294
12.0703	61.9787
4.12291	61.3905
4.47141	60.807
12.7016	41.1046
8.05731	49.0164
15	62.9975
2.82814	51.8318
3.60504	54.6187
15.2079	49.8151
15.2079	49.9045
9.84216	51.3506
8.24463	51.0022
15.6211	51.102
6.3234	56.9356
4.12291	54.8977
4.12291	55.233
3	54.4786
3	54.7235
16.0848	53.2973
15.2281	54.2444
12.7808	55.9658
3.60504	57.259
2	58.3929
1.41418	60.239
3	57.8783
19.0161	56.7004
14.9603	55.7607
12.7016	57.4477
7.06657	60.059
3.60504	58.251
4.24167	58.5454
3.16213	58.251
2.82814	61.5044
2.82814	61.5044
7.06657	60.059
4.99854	60.45
18.3454	65.7372
18.3454	65.7372
3	59.7189
2.82814	61.5458
2.82814	61.5458
21.1422	62.5411
21.1422	62.5411
21.1422	62.5411
15.5734	61.6595
15.5734	61.6905
16.2241	61.0056
15.7671	60.6812
13.8665	61.1202
2.82814	61.7214
2.82814	62.1224
2.82814	61.5458
2.82814	61.8451
23.3414	59.4518
23.3414	59.4518
22.4077	60.9534
22.4077	60.9534
22.4077	60.9534
21.1422	62.5411
19.6234	64.0796
19.6234	63.7809
17.4396	59.0542
16.5189	60.2707
15.7932	61.5251
4.99854	63.9702
4.24167	62.1838
28.7929	60.6917
24.9419	58.6106
28.0746	61.6388
23.9862	60.0696
23.9862	60.0696
21.803	60.9116
21.803	60.9116
22.7643	61.5355
20.5907	63.1489
19.6234	63.7809
16.4797	62.429
16.2716	64.2086
16.7435	61.3074
13.0377	62.8154
28.7929	60.6917
22.7643	61.5044
18.6594	63.0076
16.1213	64.5843
29.7614	59.3231
29.7614	59.6442
29.7614	59.6442
24.6955	61.2451
18	64.7713
23.3414	59.4839
11.384	54.5604
3	57.8783
17.0604	62.378
21.2036	65.5238
3	58.1964
1	55.1984
15	62.9571
29.7614	59.3231
14.035	62.5411
21.2036	65.5626
21.3606	64.3275
5.09877	60.8488
2.82814	61.5458
15.6211	50.9648
15.2281	54.3265
29.7614	59.3231
29.7614	59.3231
29.7614	59.3231
29.7614	59.3231
29.7614	59.6442
25.6648	60.7022
29.5613	62.5615
27.4248	60.334
23.1843	63.2195
24.0196	64.4955
19.0253	66.7844
19.0253	66.7558
19.0253	66.5935
18	64.7713
20.024	66.6508
17	64.9382
15.1297	62.7342
13.3359	62.653
29.7614	59.3231
29.5613	62.9672
30.3755	63.9802
29.5613	63.1792
27.2726	67.3728
24.0196	64.4264
25	64.5251
25	64.5251
23	66.2004
22.0862	64.4857
19.1011	64.8793
21.2036	63.671
21.2036	63.5709
20.38	62.7139
20.38	62.7139
15.5123	61.016
32.4988	63.0783
32.4988	63.0783
32.4988	63.0783
32.4988	63.0783
32.4988	63.0783
32.2227	64.0399
32.2227	63.711
31.361	64.4066
31.2315	63.661
27.0171	66.8892
27.0171	66.4787
22.0862	64.4857
24.3116	66.0271
21.2036	63.7409
37.2884	57.1031
37.2884	57.7461
36.299	58.7191
38.0447	63.661
34.3219	60.6812
35.0125	66.9748
35.0125	66.7081
29	67.1552
25.4635	67.3823
26.4435	68.3857
25.6648	67.6087
24.9419	69.393
40.0104	61.0577
40.0104	61.2555
39.0108	62.2452
39.0108	62.2452
39.0108	62.2452
38.0112	63.0076
38.0112	62.8761
28.4073	70.3135
28.4073	69.9959
27.4248	69.2553
28.4073	69.6586
27.4248	68.9605
27.4248	68.8681
27.6097	68.7756
27.4248	68.9605
27.6097	69.2277
27.8265	69.6586
26.8624	69.6037
37	67.3917
32.1254	70.5575
28.5847	69.3288
29.5613	68.942
29.5613	69.0527
28.5847	68.9328
27.8265	69.0066
27.8265	69.5671
40	63.8407
38.0112	66.1138
37.0116	66.6126
36.048	67.4673
35.1988	68.395
35.3102	67.2404
31.2001	70.1685
29.0313	68.0872
31.4749	68.7756
43.0094	60.5657
37.1041	66.4595
37.1041	66.9938
37.1041	65.9499
36.299	64.9676
35.9951	69.0159
37.9262	70.5666
38.894	69.2001
44.0361	57.9113
43	60.3234
41.0401	62.8559
39.2685	64.2483
38.2782	65.3389
39.2685	63.9404
37.4145	64.377
41.805	67.4201
40.0628	68.5252
42.2416	60.8279
41.6374	64.9382
42.7776	65.9692
41.805	67.4389
41.0265	68.0311
46.3023	56.9804
44.7257	63.0177
44.7257	64.2186
43.9255	65.1535
43.1562	65.1828
45.0796	65.2121
46.0084	57.2701
46.0337	56.0567
27.6097	68.6088
44.3263	66.2965
43.9255	65.1535
45.0349	57.025
40.8335	68.9236
38.0112	65.9788
29.7614	59.6442
32.2227	69.8593
40.0104	60.6182

## Sheet: Panel i
r-Eccentricity	ncells
36.7593	38
49.8316	22
57.0905	21
54.909	17
70.9531	20
58.1586	19
68.9214	12
46.4697	14
64.7769	14
51.3432	5
14.4572	4
64.5601	3
19.8278	5
48.5483	21
27.4742	46
26.528	49
30.4244	47
38.4806	43
34.6804	38
49.5714	29
46.0603	28
48.7299	18
41.9028	35
42.4781	33
51.0595	18
52.2354	20
45.3054	15
42.094	9
46.1312	20
50.7711	20
58.3592	20
52.2323	20
42.2693	35
46.0778	22
33.3517	19
33.7195	65
46.1422	34
31.8934	8
33.79	68
36.3191	66
31.5287	76
21.1821	75
31.1903	81
30.0285	71
27.5511	74
34.1152	62
21.9322	85
28.9629	88
29.7017	86
33.6433	74
35.9782	73
34.2761	76
40.2233	63
42.6684	62
35.3421	63
41.3803	46
43.1612	37
26.6675	94
32.3929	95
36.5515	56
31.4325	96
40.7821	64
30.0345	61
40.0835	39
42.9725	34
30.0498	79
27.8167	60
33.8223	61
35.9139	61
40.7013	41
40.9488	42
40.3512	39
50.7087	37
31.3058	44
22.2731	49
48.5244	65
29.624	37
33.2991	11
27.4898	30
24.4474	65
34.9315	54
40.0468	47
33.7075	48
30.9465	65
42.7977	10
29.6102	54
37.8629	51
13.25	76
15.038	82
15.8056	81
23.8486	67
22.317	66
36.7956	68
34.989	61
18.3944	84
26.9435	83
28.4574	70
30.621	69
25.7061	79
29.6674	79
28.0209	76
35.124	75
24.3104	73
33.6037	75
37.6206	76
29.5676	72
26.0863	69
28.4761	65
28.4905	63
21.6946	86
8.84206	94
14.4449	98
23.536	95
17.0617	103
22.4618	95
27.6713	93
26.1218	100
27.8619	87
33.4196	87
36.922	87
29.6747	71
28.6745	67
7.71355	100
14.0102	107
21.2395	110
24.1612	95
27.1654	89
32.959	86
42.026	92
30.7399	83
31.0745	81
13.0376	116
10.4348	118
27.2353	119
22.2958	118
18.1889	120
31.7415	115
26.195	108
25.3532	108
27.3457	108
38.4981	101
28.5803	110
21.8193	111
11.482	114
19.0598	118
19.3514	119
20.5289	121
30.7174	119
29.8513	118
22.3852	114
14.2119	114
21.8965	108
39.501	108
29.0716	95
22.8756	117
32.7864	104
31.0349	113
29.9083	106
9.65461	106
30.4627	109
28.3591	106
21.8705	106
19.8496	103
19.9826	98
25.8002	93
20.704	104
24.8819	105
27.971	98
25.3325	92
33.7716	89
28.7707	82
14.2244	119
22.6319	91
22.3444	84
37.2891	79
29.8854	73
22.3605	99
35.0091	70
22.9047	120
11.7132	81
38.7011	84
24.0728	117
34.6211	115
27.4475	91
26.4861	68
23.5477	113
30.3927	115
21.5323	101
27.2609	84
24.5056	118
27.349	92
21.9048	115
18.7558	102
32.4339	101
5.42081	101
26.1623	108
22.1724	104
15.605	108
12.0446	109
24.2987	110
15.0316	110
7.98043	115
17.0874	106
18.9752	107
16.1397	107
21.7435	94
33.419	91
9.52459	112
18.9369	109
18.7248	112
23.8461	114
27.6474	115
20.5075	109
18.7474	106
18.3638	100
31.0254	90
7.93743	99
12.7029	108
11.8088	124
15.6213	123
20.881	98
23.314	81
28.6174	120
12.2637	138
30.3678	129
27.2616	97
32.3762	127
18.6017	150
31.139	133
33.3447	137
31.0453	138
34.0328	135
32.2704	62
33.8204	145
17.651	145
48.0077	125
31.0704	131
44.7958	100
37.9036	145
22.6191	146
34.7748	143
15.1188	122
36.3498	44
35.1486	127
24.9025	138
37.6838	138
43.4596	143
47.6629	135
43.4048	108
42.3122	38
32.0142	130
35.5366	126
38.4475	139
42.8775	101
36.9056	112
28.9126	138
28.7853	47
31.3876	118
10.52	66
43.8898	142
43.6962	85
27.3831	145
43.4475	142
33.6806	139
28.4842	133
32.9985	106
18.0653	97
40.694	49
40.0677	47
40.1996	138
42.2116	135
28.501	145
11.5683	110
25.5727	117
35.9963	143
32.5123	137
23.4814	146
27.431	149
19.1542	150
27.7478	135
27.2948	133
27.9588	141
33.216	149
23.6392	145
26.0434	145
35.4802	138
25.0607	138
26.6573	138
45.7975	139
48.1292	140
9.19077	129
43.4827	126
33.8103	113
34.9305	122
37.8429	143
36.9759	135
42.8103	108
46.9252	103
26.4049	67
40.9543	59
27.6946	47
38.229	112
34.5885	124
36.8497	125
34.9091	130
34.5907	132
51.6347	143
40.0942	138
46.2006	123
36.1924	115
42.1453	98
35.3495	140
36.8798	135
33.6363	139
36.4834	142
42.379	140
48.8245	106
40.3971	102
48.8355	99
47.2417	92
41.4767	92
39.9581	103
42.0833	74
36.1331	67
33.1656	52
52.2418	53
46.2753	48
58.548	44
41.2172	92
52.8651	95
51.6799	96
35.7646	93
60.3837	120
60.8326	111
69.7255	62
48.8257	45
55.1248	61
67.8973	87
51.8165	86
66.7664	76
56.0546	80
44.097	74
52.1464	67
56.6271	68
62.2001	53
74.1217	48
56.5846	65
43.6734	144
54.6442	138
41.977	85
50.3689	112
46.4165	106
15.9083	122
50.3988	109
40.1969	69
43.9693	81
54.6867	71
32.2851	141
33.2544	127
29.3328	137
33.8988	117
40.6106	58
63.1152	126
40.2197	82
44.5549	50
50.9501	92
43.2217	104
15.4842	51
13.335	52
15.0994	52
9.69463	53
9.86795	58
11.189	60
6.31941	63
12.2708	63
8.5391	61
7.51891	60
11.4852	59
9.42557	57
10.0525	61
30.6048	94
14.2481	97
4.78615	104
30.2371	110
13.4384	106
13.661	107
31.182	122
27.5231	120
28.9568	56
24.2762	108
28.9332	38
32.5552	47
25.5841	57
27.8745	66
22.7257	67
23.0863	146
29.1896	34
38.5131	41
32.496	51
22.954	57
34.7516	84
30.3541	86
31.9452	105
27.3992	133
29.217	136
34.0607	137
26.0884	145
35.5688	142
26.4714	149
41.6172	35
32.3684	34
50.1606	41
41.0461	85
27.927	142
30.9994	144
26.6296	147
15.7611	144
47.7578	36
42.2353	37
51.9662	37
26.2136	49
38.6318	72
43.8871	100
35.2765	108
43.472	26
39.0321	58
40.4404	63
30.1754	73
48.46	85
33.2049	99
22.3155	101
48.3561	96
39.9498	116
34.7404	123
41.4488	121
35.9824	124
44.9264	146
40.2718	125
63.2106	51
43.5594	57
51.1241	80
45.3882	92
50.0898	80
46.7228	100
34.7857	121
44.1744	118
35.0126	130
35.9122	140
55.6812	139
11.0154	56
33.5248	140
20.8254	88
17.2922	56
40.16	117
21.585	112
42.8017	140
29.6882	41
39.0305	144
31.5007	100
10.9557	52
18.0202	31
7.34553	37
20.8681	51
14.5521	63
17.5485	73
19.5105	80
25.0976	73
19.1622	80
17.2688	75
25.5617	73
24.0559	73
22.2649	75
11.3806	73
19.3064	77
28.2424	71
13.23	38
19.067	51
11.4703	73
30.1993	83
16.0257	83
18.1511	77
15.4662	77
9.53757	80
21.4165	83
19.4864	82
22.5427	79
24.2288	77
24.3651	82
20.5494	84
17.8292	74
15.6638	36
12.5584	48
18.7863	44
8.3768	61
11.9727	85
11.3102	86
12.021	87
29.6585	88
15.197	85
16.7416	89
14.9779	85
17.7812	83
18.4348	84
13.9648	86
22.368	101
6.99702	44
6.80833	50
13.6825	53
17.8494	59
6.79168	66
17.4479	88
15.4404	90
16.949	91
10.2743	89
13.8268	97
13.2174	96
11.4953	94
32.2613	101
14.4684	101
35.5024	106
5.47705	61
11.406	58
6.81296	74
8.51141	94
0.893994	98
10.5572	123
11.8582	72
12.1434	108
10.8203	117
17.5784	120
12.1449	58
4.62749	81
9.45296	101
21.4338	98
16.5601	99
19.3507	62
23.0811	65
25.8461	85
16.7834	62
19.0782	56
21.3823	62
18.8745	59
23.6705	60
24.5585	112
6.96628	56
21.1893	102
27.0808	75
8.55755	61
21.7688	85
10.1357	94
6.99896	46
11.9179	76
19.2203	77
12.6098	71
24.4455	55
9.17026	95
18.3412	84
25.7422	76

## Sheet: Panel h
Window Radius	Slope_1	Slope_2	Slope_3	Slope Error_1	Slope Error_2	Slope Error_3
50	0.0588585	-0.0107856	-0.035722	0.01997	0.00912332	0.0184182
100	0.0925678	-0.00846998	-0.0345555	0.0204854	0.010008	0.0206502
200	0.151947	0.0629307	0.0396815	0.0269807	0.0109702	0.0227568
400	0.230816	0.211601	0.208321	0.0276158	0.0121032	0.0298628
