# Supplementary material for: Mouse visual cortex contains a region of enhanced spatial resolution
Source: Nat Commun. 2021 Jun 29;12:4029. doi: 10.1038/s41467-021-24311-5 (PMC8242089; doi:10.1038/s41467-021-24311-5)
Supplement: Supplementary file 4 — Source Data [file 41467_2021_24311_MOESM4_ESM.zip › Figure5.xls]

## Sheet: Panel c
Window Radius	Slope_1	Slope_2	Slope_3	Slope Error_1	Slope Error_2	Slope Error_3
50	0.152203	0.0672457	-0.0544422	0.0265276	0.0111774	0.0176805
100	0.297941	0.145283	-0.0148316	0.0325501	0.0113445	0.0184061
200	0.509354	0.296473	0.132811	0.0429416	0.0117472	0.0198477
400	0.510942	0.378309	0.515427	0.0446028	0.0133177	0.0261398

## Sheet: Panel d
Window Radius	Intercept_1	Intercept_2	Intercept_3	Intercept Error_1	Intercept Error_2	Intercept Error_3
50	28.9799	32.5343	38.9906	0.709479	0.31814	0.524348
100	31.1474	35.6524	43.7908	0.875466	0.324833	0.530612
200	35.7838	40.6878	49.7562	1.15284	0.346384	0.538792
400	55.4124	52.6857	56.1467	1.30339	0.423544	0.697834
