# Supplementary material for: Mouse visual cortex contains a region of enhanced spatial resolution
Source: Nat Commun. 2021 Jun 29;12:4029. doi: 10.1038/s41467-021-24311-5 (PMC8242089; doi:10.1038/s41467-021-24311-5)
Supplement: Supplementary file 4 — Source Data [file 41467_2021_24311_MOESM4_ESM.zip › Figure6.xls]

## Sheet: Panel c
AreaName	Slope	Slope Error
LM	0.181765	0.046379
AL	0.244073	0.0739084
RL	0.0794889	0.045524
AM	0.0922765	0.0697537
PM	-0.120919	0.0920526

## Sheet: Panel b LM
r-Eccentricity	RF size
45.1605	68.6984
45.4831	40.6329
39.9233	88.4472
45.9223	76.1384
45.0524	38.9074
30.524	101.102
45.0294	41.4403
22.0804	76.6255
49.0335	62.5594
49.0335	72.5744
22.1632	57.0168
22.399	80.7472
35.0625	95.5671
30.6048	93.684
35.1229	86.2623
36.4402	64.244
49.2825	30.3472
48.3215	26.9981
46.1957	40.8825
48.272	35.0612
45.3988	42.0568
46.8294	41.6778
47.0021	39.4748
45.326	43.6706
45.7121	42.1613
45.0011	53.9127
45.0016	40.593
45.0074	49.4977
23.267	92.0928
45.0918	34.7792
45.3435	29.9229
36.0618	76.5961
30.4083	80.4648
45.4182	30.2355
46.2189	32.9784
45.3002	32.3153
36.5121	83.1083
31.8865	60.4577
46.0212	44.171
48.2381	35.1412
44.1853	42.892
45.6565	68.8255
45.0014	43.6969
46.2994	50.1634
45.0972	37.0661
45.3406	40.1901
45.1981	38.5043
45.1995	36.4048
44.589	68.4533
45.5256	29.9946
36.7184	76.0722
31.5312	20.1052
37.3601	54.6883
46.3417	59.6615
35.7647	65.0441
44.3831	63.7366
34.5473	82.0592
19.7029	54.5072
34.5719	80.7446
38.2249	79.0063
22.7057	92.0123
40.9967	102.141
35.1243	75.9251
35.0894	64.9335
22.445	61.2294
48.8135	55.3602
49.0335	93.6929
45.0739	68.5228
35.9878	70.6399
25.1987	30.6876
45.8455	35.158
39.326	62.2625
43.0428	68.3173
35.121	36.345
29.0245	72.4715
28.5273	51.1538
37.034	70.2708
49.461	69.3963
48.5486	47.2212
49.6459	58.9413
41.3687	64.8961
38.9946	50.1624
44.0383	62.5693
45.4629	37.0075
39.8184	46.3438
45.6661	46.4717
45.07	40.2665
44.8329	45.7416
48.2112	36.1142
38.418	38.8804
48.683	27.9932
44.935	43.836
41.5553	41.973
36.4056	44.7219
33.0324	37.7612
49.9848	34.6775
33.3546	66.3847
32.0726	65.8794
31.4465	57.6324
32.9452	47.8351
30.5356	45.1296
37.5462	38.9549
36.0483	39.9783
45.0115	50.8731
47.4932	35.4103
46.1384	27.6245
48.1927	29.3748
44.6337	30.3132
40.5201	35.4864
42.9046	32.2173
24.7349	50.4669
48.4181	15.5612
27.6421	59.3116
26.3921	38.9945
22.7512	40.9436
22.1853	30.2529
26.0787	42.5861
26.2549	42.1351
24.8539	44.8423
23.6021	38.4321
24.0587	35.4573
27.6084	34.0999
32.072	35.0723
34.0838	35.2827
35.6416	29.707
28.4076	32.2811
41.041	36.6529
32.7992	30.3984
41.8708	31.0778
40.1355	29.1243
40.8821	34.9138
36.6464	34.4449
39.6583	33.9311
40.9079	31.0464
38.4167	35.047
27.2144	38.0521
45.0246	30.3944
35.4415	66.1105
34.4471	37.9337
48.0147	40.0322
20.9678	26.8473
24.0245	38.4445
46.6485	60.5247
45.1628	59.6602
25.2165	40.6855
39.6648	33.2333
34.0212	55.1195
45.325	32.2561
28.7992	42.667
47.6562	37.625
41.9884	15.2751
45.0385	34.0942
45.0178	34.8235
45.0046	35.1434
44.8662	35.2382
45.3235	37.67
45.1396	30.7135
45.1568	34.3913
43.3029	29.1337
45.4615	28.6025
45.1513	28.5529
45.2119	29.0608
45.1327	32.2136
45.4195	34.1644
45.0031	28.1743
33.6914	58.5273
38.6687	79.9647
35.3854	75.6305
47.3022	87.4666
45.0956	54.5254
35.0016	57.4787
45.5202	43.6021
32.6227	59.0342
45.1526	56.1421
6.54259	57.0689
35.7122	22.6032
36.3952	49.1849
46.4622	34.1851
44.2663	51.5395
47.3015	50.9016
36.6799	44.7271
43.9762	45.9604
44.1561	41.253
42.1614	44.7042
48.0311	25.568
48.1458	47.9349
43.948	36.731
46.0312	42.1282
41.9214	39.4225
46.3564	36.3383
44.0832	68.7141
34.296	62.2686
37.8885	60.3927
39.8594	48.0693
29.9352	47.7811
34.0072	40.3366
29.81	50.6275
17.9949	43.9513
39.47	38.4821
30.25	36.8084
38.4378	42.6911
32.7752	40.22
34.9227	38.6251
39.9147	35.964
40.5703	39.5145
45.5546	37.5093
35.1757	39.4706
42.6073	30.037
43.9745	41.1197
46.3961	26.5005
47.608	35.9251
26.2702	58.2696
40.2895	68.6589
23.8579	45.6258
11.3786	53.5682
23.6411	48.4106
21.079	65.7892
22.6483	38.0757
21.3077	38.8128
25.3284	39.5457
30.8526	38.8974
28.5605	38.0865
35.9682	33.0286
2.39163	19.9346
19.232	41.8684
26.5513	34.5712
44.8632	21.1883
32.8018	37.8066
45.0809	43.8163
34.2767	35.8711
43.5713	32.2731
45.0251	23.4365
38.4914	29.0603
37.6224	27.636
42.0091	30.6187
42.4777	27.9707
21.5337	46.9019
13.6868	38.9678
13.3997	37.6961
8.27038	39.7442
19.1861	39.9979
14.5097	42.2876
12.9857	38.9896
17.3146	38.5735
23.2382	36.5931
43.3755	22.098
27.4311	33.7869
43.7245	39.6549
32.6192	35.3947
35.6178	36.0102
40.1413	28.2295
35.6306	22.4269
37.2194	25.5637
1.38847	34.2716
7.68247	39.791
6.1996	36.1104
4.70485	37.6389
9.2021	40.1864
12.0528	39.7631
13.3572	37.2944
9.12415	43.4483
6.24292	38.6983
10.9156	35.4255
7.52664	35.1067
10.2173	38.0561
4.99888	33.7122
8.06107	32.273
17.554	34.7907
6.06031	35.2915
9.86051	36.3975
25.4628	34.1739
5.72262	37.977
22.5701	31.194
20.8339	39.1228
34.1875	27.0952
34.5973	26.4576
40.2567	43.9612
8.38487	33.9585
17.8327	32.3919
15.4015	43.4037
32.5547	32.2702
9.63146	45.3991
45.3368	28.2492
37.2694	27.1879
38.5563	32.9634
47.8037	46.2083
11.3404	29.8624
35.0053	77.5834
35.0434	58.0444
43.5996	36.0333
10.5814	38.6584
26.5135	15.3803
23.6122	82.8303
23.3012	32.8843
47.2565	70.4891
21.6864	32.0967
11.242	54.3128
20.1851	29.0278
42.3666	25.1739
47.6631	58.6059
45.0002	30.4996
17.7955	41.7188
4.12838	36.8174
33.8038	25.435
47.5518	37.484
30.4961	29.5557
21.4	42.7322
32.9274	48.9962
45.788	41.2826
10.0823	37.1185
19.6403	42.1051
26.7639	31.3646
47.4313	39.9091
47.2581	37.6654
38.4177	39.8093
15.0433	26.4365
45.7508	34.6948
42.0333	25.8053
40.5544	50.0235
41.4245	82.9197
46.4306	70.5027
46.842	46.0127
44.3825	28.6059
47.6548	31.7188
34.409	28.3153
38.6551	34.0907
33.2018	31.0721
33.7632	26.6349
10.0433	39.894
41.003	25.794
39.778	25.7521
15.1697	40.0129
34.772	27.2625
46.8617	15.1163
35.0036	57.1641
27.1473	64.9
36.3467	31.1821
45.4227	28.1831
49.0335	68.8599
37.0513	64.1726
21.0248	39.9493
25.6465	59.9012
41.8176	45.4941
45.4123	41.2213
46.5871	40.8988
25.4578	35.2205
8.91029	60.1276
36.3252	43.1225
31.3408	77.2485
43.0028	31.7045
45.5494	18.1689
14.4518	51.9852
20.3919	73.5768
9.7922	48.0763
30.9481	79.8425
36.9806	91.8591
24.1186	75.4314
37.9301	23.0103
42.5229	31.2334
31.1918	31.1393
37.2101	30.5006
34.7554	33.2043
37.8139	32.2592
41.7929	60.0765
29.1294	34.859
33.4952	34.8936
32.4161	34.1213
47.7966	26.3569
31.8791	38.4332
9.60596	35.3973
32.775	37.4669
33.2763	35.3254
22.131	52.5021
34.7359	47.8609
36.0745	41.6419
48.9121	44.827
48.2696	23.8692
31.4804	46.1511
16.5363	37.1508
17.3257	37.0338
24.7385	34.5303
23.7713	38.2092
29.6334	46.7337
35.4147	41.9343
33.8691	20.5582
44.7667	44.4105
41.1489	69.6214
27.8225	85.1452
35.3472	76.6771
21.5367	79.559
48.1661	59.7288
33.8578	42.6863
45.0203	42.5906
35.1992	29.6685
37.7368	31.7787
34.4134	32.0039
21.8404	52.0418
19.1317	37.9988
35.588	87.8503
5.9127	38.7635
36.5547	83.8883
40.5795	96.9255
36.0488	82.6398
24.803	91.7362
33.5621	80.4512
24.9894	84.8585
25.646	62.9379
35.536	82.9013
29.6981	97.5569
35.348	98.311
27.648	26.0868
49.0468	78.0159
23.0405	85.1734
37.3782	97.147
39.4952	89.7996
12.3357	56.6954
35.9184	73.2858
45.0501	44.9549
44.8606	44.1926
25.826	58.52
43.1489	32.5169
45.3165	51.076
49.0335	81.9331
44.446	30.702
41.4933	18.544
35.8361	73.7305
38.4972	17.8917
37.1856	15.6928
41.2701	31.3708
34.8919	21.937
33.5485	34.1555
32.6845	30.3369
33.4234	36.8148
39.0206	29.9782
48.3985	18.4271
41.4564	44.7887
40.5795	109.443
37.2244	79.2069
32.2418	54.1316
46.8207	10.8138
36.3521	37.2971
48.2278	24.899
35.4849	37.7014
30.133	46.8188
49.1488	52.2774
33.361	37.3973
14.0909	62.4115
37.7164	88.8571
15.5446	68.9667
47.9668	67.0167
37.9525	96.627
49.956	28.7497
49.8677	30.5842
48.5681	38.0506
45.5299	41.518
45.3381	38.9887
41.1708	25.2796
45.6914	19.4647
36.2215	21.3089
44.6751	39.6088
41.796	31.0177
42.3825	26.8391
40.7921	31.834
45.6158	24.7003
42.3647	25.4117
36.6644	70.5987
36.6151	86.47
45.1618	35.039
41.9171	44.203
46.1947	37.8357
45.0036	30.8881
22.3544	79.8176
22.416	75.8852
20.5225	71.0484
38.0605	70.9478
32.2223	63.019
48.1081	29.3671
37.437	65.455
28.7019	51.2997
35.3441	71.7428
29.4446	82.4154
22.0664	99.8133
35.0325	62.2384
38.188	35.0625
45.3864	29.3038
48.1509	77.6484
33.2722	40.1993
35.4606	77.8295
17.8572	28.5956
42.3441	34.1197
44.0394	61.4974
19.5958	66.1767
34.7193	36.0694
47.6057	60.5068
34.2485	41.9136
35.0005	87.7009
37.3806	61.0686
37.726	66.5325
44.9159	37.295
46.0553	36.5787
43.7013	33.781
42.8312	35.3446
49.3314	30.141
46.4013	29.2729
36.2413	33.873
44.409	36.4381
35.73	45.7082
38.7459	35.5497
36.1297	34.2146
41.9265	22.7193
46.1674	30.1705
45.8007	34.0749
26.3439	28.6829
29.8486	37.153
27.4805	29.9289
29.9407	33.4658
33.4051	36.2572
32.7653	33.9049
33.2763	31.8067
34.6792	31.6608
44.7598	30.5624
47.1204	30.7107
43.2366	27.0454
45.0706	32.8759
43.2438	26.7229
43.5165	25.7875
42.7259	25.1396
44.2291	29.8792
22.4302	70.8377
35.0871	86.3291
20.6926	36.7875
29.9116	41.4729
10.7468	47.0327
48.6819	22.2665
47.6741	28.692
39.961	66.5823
45.3824	66.0263
24.9971	54.7386
35.9727	66.3279
27.9901	46.1116
40.0192	48.3308
17.643	28.1122
25.2242	40.7095
35.0796	58.3892
36.1621	27.0488
47.7311	35.6908
31.352	35.5817
41.3282	32.2638
23.8555	33.3008
34.3981	34.1314
45.9817	31.4424
38.1885	80.7209
49.8539	25.8873
39.8493	53.7992
48.7387	41.5031
45.7992	53.1527
42.6416	35.2687
42.7867	56.4788
45.2708	57.1326
45.6343	46.1352
43.2995	33.36
33.8326	46.6605
35.4697	30.2461
40.1939	37.9079
37.7232	73.1034
41.2881	62.1866
37.2393	86.0472
48.1213	34.8323
48.7688	34.2871
49.2957	29.8594
48.0586	48.6832
35.0117	40.0452
44.8864	44.3386
43.7953	32.9093
45.6537	29.4649
43.9435	30.4873
40.0131	43.6493
43.4003	39.2158
45.7175	33.8115
45.3057	28.576
49.0335	49.499
43.722	43.7928
47.4311	33.9842
38.1282	48.287
49.3975	28.3151
42.9213	37.2876
45.1204	34.7799
49.0335	58.3472
46.1848	38.5563
46.0027	37.9828
46.146	29.9194
42.6744	25.8193
44.7886	32.8215
32.716	62.3975
47.1283	28.7773
48.0549	66.3412
24.7531	39.8905
34.5399	75.9136
29.7942	72.2455
49.0335	55.2215
46.3925	28.1574
49.0335	60.2886
41.0325	18.7041
29.579	40.4842
33.5912	60.0303
19.8653	23.3852
35.2699	64.6731
30.5104	42.0969
45.77	50.9953
36.1179	32.9283
41.1753	66.1271
20.8143	55.3749
31.0534	40.4766
34.6948	70.4428
38.4179	29.7326
29.9498	46.6561
48.2172	37.9683
27.2511	53.2407
38.5851	73.9648
35.6403	38.0831
35.1548	65.4545
49.071	40.3742
48.4098	37.9592
44.4029	40.9524
44.2216	32.1031
44.077	47.862
44.4665	40.9785
49.6595	34.0236
47.9818	37.3506
46.8229	30.6598
46.638	31.9505
48.8875	25.2529
47.3394	34.7021
47.9551	31.4806
46.3773	31.7354
49.1871	34.3612
47.7548	34.645
49.357	34.1626
48.2901	45.9571
8.57937	45.4821
36.0337	71.1395
35.2171	77.5699
36.5626	81.8374
25.4337	60.2766
36.2711	57.1456
39.95	77.5165
22.0072	43.8517
39.5168	69.1099
37.3914	47.1071
18.3452	24.545
47.5637	28.6818
11.7365	41.9772
40.0822	38.9395
49.4986	23.0388
45.059	33.542
49.686	26.3569
45.4972	60.1393
45.4553	20.0905
41.8112	40.1048
40.5737	38.0419
46.4329	47.7954
31.8228	51.2217
13.5958	34.1149
15.2358	27.9855
17.9996	29.2513
20.983	26.0284
18.9267	35.131
14.6269	35.6313
19.0639	36.8649
16.5952	28.501
12.6176	24.6679
31.2002	31.7468
23.8943	34.0415
22.8012	31.4743
21.2264	30.5399
27.5741	40.6348
27.2652	35.2369
26.8081	31.1111
23.7357	27.1991
23.7698	26.2242
27.421	29.2379
30.3368	40.03
28.8262	29.9567
27.5684	36.8304
24.8338	31.8684
25.0688	30.1809
48.7105	71.8494
42.5584	68.1021
37.8384	52.2344
24.5613	30.8195
27.2255	38.2777
24.8203	36.0515
26.0603	31.466
25.4469	28.4634
28.8429	30.8494
29.1884	26.712
31.1751	31.0402
31.2655	33.3466
35.414	36.4422
45.6051	52.3735
45.0073	48.6925
47.1506	53.0415
30.0273	38.6377
23.7927	34.5393
42.6594	42.5581
37.402	42.8742
26.4693	27.1689
44.7675	48.1039
32.1716	35.608
28.3617	30.9717
42.2939	45.113
31.1994	27.6345
37.5313	38.9667
38.1583	40.2288
33.8085	30.3044
32.5868	29.0922
30.4664	34.5551
46.9521	45.3291
34.2228	36.4416
45.0008	45.984
30.1652	21.6668
47.9878	69.0558
26.5888	41.727
25.3135	36.8344
35.3917	42.4658
27.9125	27.6067
32.004	35.4813
27.8727	38.8988
48.3806	65.4875
31.9078	26.336
29.407	33.0756
23.0352	31.2418
19.8633	30.4855
49.0665	51.5211
45.2777	49.8071
46.0434	62.9748
45.9222	50.5438
48.5729	63.5919
29.6101	55.1603
27.3625	52.2494
9.51341	31.6977
14.7747	29.6605
32.4137	44.8416
35.5647	65.8202
19.4676	49.7588
47.7158	47.6966
19.7422	40.7811
45.4386	45.4779
12.8848	38.2136
45.0512	72.8645
46.0343	63.0622
31.1259	57.8043
32.2764	51.7461
21.3327	45.3817
20.183	40.0513
45.0086	72.7611
35.6805	62.0875
30.1966	45.3683
37.2591	48.7521
47.1443	62.5017
49.1045	44.3703
30.5067	78.1887
9.15885	29.9649
8.28738	29.4335
46.4719	80.4432
48.4166	46.6835
48.2793	37.845
47.0135	31.0137
44.0237	31.0036
35.3922	60.0275
46.0319	25.5241
26.4938	29.1794
44.0373	27.9702
42.5837	25.907
23.9557	26.1532
20.5173	23.0048
22.3911	18.0219
36.0279	20.1722
42.6202	26.1089
34.8719	27.758
12.4205	25.7633
26.6129	30.0523
33.8741	29.2424
23.8834	28.3538
26.0732	16.6266
21.8185	21.4412
45.067	28.2814
16.6382	24.9998
17.5644	26.1956
20.7652	29.0099
22.1946	27.494
23.5327	20.1859
14.5855	28.4021
10.4533	29.6207
13.3413	29.0502
9.26892	39.245
43.3034	67.6465
35.7855	19.5908
16.5788	26.7665
19.5055	26.582
14.2953	28.9331
9.91877	39.1802
5.55235	33.3685
10.8013	31.1238
25.0695	22.3966
18.1322	37.282
10.9674	28.8076
21.2098	24.1819
24.1555	29.4255
21.8849	26.0891
14.6426	24.527
22.2214	20.656
37.3534	41.5022
12.0075	24.2036
39.3648	20.4579
24.5438	27.7142
45.9749	44.454
49.0327	37.1282
35.4011	60.3037
46.0499	25.1347
27.2906	29.07
35.9154	68.8993
24.2231	25.4137
20.5552	22.8295
35.9537	19.8229
41.8779	38.6425
42.617	26.0822
34.9524	30.3238
12.271	25.8752
26.5831	30.2419
34.0922	29.9089
26.0088	16.3311
28.862	33.7766
16.7987	25.1798
16.9931	26.9617
20.5574	29.1472
23.5153	20.3679
14.2359	28.6017
16.6719	39.8558
27.4342	24.4943
12.072	37.07
10.2045	31.3304
13.2321	29.4991
12.767	30.0284
44.4925	68.5839
16.4333	27.1613
17.0057	26.9541
11.0043	30.9162
24.094	29.7024
14.6812	24.3386
18.3172	33.7485
22.2074	20.4683
37.2408	40.598
12.9309	25.4349
21.832	25.5833
24.6141	27.4892
39.3761	20.5526
45.9022	31.4622
45.1285	27.4095
45.0864	28.0682
46.1182	45.1919
45.4576	39.2747
38.239	38.3349
46.5914	31.3317
38.1859	16.6908
30.1387	27.9447
23.3161	44.957
37.4488	21.8554
5.87912	40.377
37.7783	18.4027
47.0054	28.5956
34.0168	48.3983
20.1488	39.4735
2.52946	32.9737
29.3961	22.7213
28.9131	26.1572
45.4404	24.7298
37.2059	30.2866
17.643	25.0583
39.3052	58.3261
36.1204	27.3931
36.875	25.5749
8.40185	15.3289
14.905	26.1004
8.0798	22.0215
4.25963	32.8437
32.6747	23.1289
28.8121	30.7479
11.1724	20.326
9.00049	22.9124
5.84946	23.2413
13.9247	30.2071
18.7113	27.4774
9.70678	24.8663
15.1041	33.9496
12.8865	34.4154
10.7878	22.481
7.01818	24.3221
45.1741	38.351
36.1406	72.345
31.7442	59.033
46.0474	27.2323
17.2251	23.2051
28.7223	41.0838
8.5822	26.033
20.7277	30.6253
45.8945	31.6071
49.5675	21.5234
45.1207	28.0723
41.9841	38.4728
37.2067	27.7356
45.3484	36.5202
41.7921	27.167
29.7811	26.155
45.0091	43.9196
34.2995	33.4932
40.229	39.0544
47.3362	34.0482
49.4214	41.2859
49.0855	34.7008
37.1771	22.3749
46.1051	27.0044
6.70415	39.8466
37.7774	18.5853
46.9229	28.6698
19.8587	40.313
2.57909	40.8437
29.4364	23.0951
29.175	25.78
45.6042	24.8393
37.0771	31.4768
16.5864	15.3288
14.489	30.1367
36.825	27.8546
36.3656	21.8864
8.37709	15.2167
11.2944	21.3165
20.9652	34.4076
0.722004	29.7996
32.5237	23.2004
29.7837	29.1761
10.7872	21.2435
9.23253	21.697
15.5822	23.612
14.93	30.3615
15.159	30.3855
18.7883	28.3567
7.47318	24.7166
15.0908	34.5228
8.1907	30.7672
0.832481	25.535
11.0428	30.8143
45.0115	37.6587
36.156	74.4961
31.7539	60.5914
46.0267	27.5264
28.6242	40.6867
49.8106	69.7736
11.3575	19.9806

## Sheet: Panel b RL
r-Eccentricity	RF size
18.323	47.4659
10.305	34.658
18.9983	33.3269
18.8039	33.138
19.2748	34.4819
40.8381	59.7394
20.7551	32.8143
21.0379	32.9754
20.5989	25.2663
29.5618	39.5872
25.0667	35.9745
45.8862	46.1631
23.6205	32.2277
32.0692	26.088
42.3006	24.0197
29.9554	30.8146
18.0429	14.3104
48.7551	82.0593
31.8795	48.5807
45.753	69.8885
45.013	44.9069
47.3275	59.9628
45.7189	32.0834
38.8068	30.5912
39.7163	41.3124
45.5929	52.8323
48.6362	26.7379
49.0335	45.1296
45.6823	33.6065
44.4247	40.8703
34.2206	59.4756
48.2096	44.3513
46.1213	35.8655
45.4044	60.1947
46.9725	43.2647
49.032	31.6304
27.6277	47.4568
45.8175	59.0986
46.7478	73.004
45.2319	53.0319
47.8976	27.7862
18.824	33.5981
12.3453	44.0872
19.4145	41.5117
18.1977	32.5159
8.05231	43.0115
26.7291	50.139
20.5184	24.8687
33.2517	56.3477
26.4512	33.144
27.6236	41.1158
42.5971	23.5622
29.9302	31.8764
18.049	14.9295
49.0335	84.5709
45.0048	61.84
45.0471	73.3402
32.1508	49.9253
22.2764	41.4851
45.0049	48.0734
47.3257	64.5158
48.201	57.1647
48.7539	51.2628
45.0733	34.9879
45.6568	39.9456
39.2899	41.0326
42.9037	51.9045
49.9119	38.3008
44.8805	52.7051
46.1991	24.3456
48.332	26.1911
45.1967	63.0199
44.4887	54.2909
48.9571	47.1185
45.3747	61.7719
47.0647	44.1352
47.5328	26.8637
48.7569	35.2477
27.6334	48.4606
45.903	58.7028
25.1588	36.9884
45.4998	60.9462
18.8377	52.8217
20.0182	33.7506
21.7851	40.4261
15.5138	48.563
11.4681	42.7072
5.5886	37.2165
25.8481	28.8975
13.5841	45.0506
20.004	32.9795
26.7198	69.2413
21.6034	39.3675
15.9767	42.7176
25.1332	84.9221
13.3735	57.3909
25.2682	31.432
23.3244	42.383
14.1142	24.89
18.1569	37.0731
17.4719	42.2786
24.507	39.6993
16.4498	50.8233
45.0416	70.5768
28.6412	50.3407
30.6207	56.2736
46.6602	82.0325
22.5272	33.043
49.1137	48.7236
30.3959	43.7461
48.4804	59.5415
40.5975	28.26
32.6056	34.8087
44.5592	46.7732
49.6847	55.1197
47.3585	43.6754
45.0284	27.8392
45.6955	48.1899
36.7602	29.7479
37.0819	36.2665
47.0976	39.5581
47.8855	29.8418
45.4935	44.3967
46.2297	63.0837
42.8415	33.4307
46.3606	37.0041
46.7197	33.5269
33.4831	18.5574
41.3356	47.7931
41.5027	41.435
49.1642	50.3824
45.5088	26.2919
45.7402	27.3348
38.3622	25.0367
46.2392	27.3875
46.5254	26.2359
48.2725	44.8745
43.7201	45.0315
37.1189	50.6139
21.4379	28.6009
40.4078	35.5913
33.2451	40.127
47.1069	38.7149
39.7081	44.0353
22.0858	35.5999
19.5952	50.1782
17.2956	39.7487
19.7157	49.9514
43.435	57.6054
25.709	29.3174
16.9796	38.7873
15.2559	45.9808
44.5686	63.4681
22.8937	29.9183
18.8061	40.561
24.6818	62.2674
15.4527	41.9441
30.5114	93.2552
26.7944	28.1025
24.2668	30.5938
23.5051	42.4273
14.1793	23.9942
16.8327	39.4212
17.349	42.1282
38.6402	45.759
45.0872	61.7478
27.982	47.4796
22.6042	33.0113
48.3998	49.3263
35.1745	54.0426
46.7447	50.3359
42.0879	29.6546
49.3827	49.0755
47.5655	44.7124
45.0381	28.5379
36.0362	27.387
48.9717	51.3508
48.6493	45.3651
49.0335	42.9627
47.8468	30.9729
40.147	37.8282
39.7272	51.0057
43.4582	34.3841
45.1118	23.8377
46.1249	31.0251
45.0806	34.2347
41.4623	50.5472
49.2735	49.1861
45.4519	24.3946
45.8166	25.0872
45.996	26.425
46.7307	28.5792
45.7426	30.3264
34.2587	51.995
21.4848	28.1471
46.5458	32.3441
25.6032	43.3449
47.9151	38.1895
39.6621	41.7132
24.8223	43.01
21.2295	37.0304
18.5435	45.4962
10.5231	51.8619
17.2313	67.4964
17.4632	49.1449
15.3679	53.2902
18.7097	60.744
5.43633	49.7682
16.0406	47.4256
10.7619	75.5742
13.0527	66.592
13.8639	56.883
15.545	29.6763
14.7677	65.5762
18.9647	41.6197
19.4315	31.179
23.5064	50.5503
24.0648	45.3767
31.9676	46.9583
23.3192	37.3837
23.8833	51.2292
24.1446	41.9899
21.6911	39.4217
16.1091	44.7088
17.865	70.445
15.1822	55.1643
4.4805	59.3777
17.139	52.9646
10.9824	61.2653
9.80534	69.9651
15.2362	30.7251
20.3216	54.7278
24.776	42.5538
42.6895	20.5514
45.0546	59.3995
43.3435	46.9975
44.2953	49.5072
44.0135	46.7386
38.8885	45.6305
33.6675	38.5453
34.3214	45.5643
36.8442	49.3662
37.0479	49.0584
43.7216	32.3971
27.3767	48.8151
26.9137	44.8578
35.6538	60.5466
33.1339	46.5751
31.9099	47.5524
27.0812	41.9409
27.0187	28.3893
17.7892	34.3087
19.3005	42.1673
32.7219	48.8518
25.6077	42.1867
13.6231	32.3109
19.5551	30.6868
14.5509	38.7682
12.6794	38.5497
12.0931	43.6319
5.8236	35.9438
13.7357	31.1928
16.9848	50.1365
19.7658	31.0503
16.0378	43.6309
48.1788	57.8216
22.1269	44.5083
13.7902	35.1062
11.2951	42.5078
7.65265	29.1905
7.51788	42.0052
8.68851	34.793
6.32421	32.7496
9.19736	35.7918
4.0054	30.6086
9.62076	33.7381
31.5238	22.5327
22.137	25.6618
34.015	40.0302
16.1802	32.743
23.0815	36.7577
19.9212	38.4239
11.7383	52.6711
9.44015	46.7152
25.5694	17.4995
5.99875	35.0344
3.93132	45.0819
25.9705	62.0261
24.2827	13.982
27.5993	43.0045
26.8552	39.6026
22.9121	35.4124
24.1232	38.3756
31.6873	19.8805
25.5692	38.5928
21.9425	34.1623
27.2033	30.6645
22.7837	29.8354
19.8568	42.9876
17.6447	41.3052
29.7184	17.0059
27.4175	28.5446
34.3234	38.945
38.4649	52.7878
37.1496	29.4068
26.7627	33.7198
31.5619	30.2645
29.9008	16.8462
32.1374	34.456
30.0307	37.1899
30.9837	33.6675
33.8097	41.475
32.4324	35.1516
38.4884	49.5261
29.0731	21.2606
25.2433	38.1509
41.8938	18.753
45.001	50.6123
45.4207	43.7161
31.8771	41.8358
22.2987	39.4705
29.1106	41.6677
37.8687	42.1665
24.7975	22.7173
14.5529	13.4518
30.1245	31.4035
36.0003	43.1074
34.2269	34.2141
32.1965	39.8103
45.0026	48.8834
39.6156	43.0104
33.4193	42.7224
45.9986	51.0587
28.2831	47.3382
25.0664	32.7865
32.1379	44.736
15.0395	29.7799
14.0725	25.6618
23.9028	35.3758
15.3195	38.6431
8.28542	45.8716
46.0108	23.9509
7.25393	45.4232
48.8426	27.2702
46.8598	40.7179
20.317	40.9854
35.7483	35.8465
22.781	25.7408
14.0399	23.4815
21.7942	43.0369
25.509	56.5548
25.689	44.0327
41.4255	37.1038
41.6142	39.4327
41.8692	37.8676
43.5045	41.1404
40.6449	37.4446
41.6636	39.7526
46.4011	43.6828
39.7647	47.5
34.8924	42.9196
38.1333	37.4092
33.8089	40.0975
28.9211	42.285
39.9729	41.2203
37.2025	46.1912
39.6413	41.3682
22.3372	52.1943
26.3231	42.7744
29.068	46.0784
31.8362	18.8133
30.1085	45.9463
34.5033	50.5601
32.8874	39.8436
35.2024	55.0013
35.3306	44.7756
19.6318	35.5264
22.6368	37.9225
23.0427	41.3064
25.9668	45.9332
22.0376	48.7546
25.2073	50.0819
24.5729	44.3182
35.854	60.2378
34.3615	53.0348
22.8249	33.009
22.5065	39.7323
19.0604	41.3547
21.3832	37.3957
19.8332	45.9508
15.411	29.2324
10.5049	27.8641
18.2868	55.3016
12.2816	39.3184
15.4268	42.7899
11.6255	53.344
8.22622	46.3221
12.2775	48.8598
20.2629	36.8042
19.8308	34.4136
19.7401	31.8658
13.9723	37.6309
8.80928	47.8328
23.5156	19.9694
25.204	27.2928
24.7047	23.2029
20.0154	40.6941
20.3702	33.5876
24.588	33.1115
21.1358	47.1416
21.7436	29.0836
27.2186	27.2646
30.3874	34.4113
24.0385	18.9877
30.2933	24.2555
40.8477	33.3898
40.6874	45.6932
35.5273	55.1938
27.758	42.5249
35.5184	46.2667
24.4172	27.832
25.8553	45.3172
28.2567	76.8607
30.1842	32.7879
43.3511	50.7447
48.3248	40.1449
47.9553	38.757
8.72529	42.9306
17.2582	39.1747
23.623	37.5577
47.1872	49.6099
37.8734	43.3583
15.9142	55.0993
42.002	49.5021
44.6807	71.5542
40.373	67.0163
40.9062	59.1191
31.2563	75.299
27.4776	85.1534
31.0957	38.0779
38.1442	33.0255
35.4876	36.3087
36.4175	41.6961
27.4733	29.1203
42.2664	33.203
37.6084	55.3449
31.4131	40.3426
25.2662	39.3251
36.5424	34.5351
28.6491	36.7544
35.2408	40.5817
45.3266	39.0691
43.991	44.4795
43.136	47.5238
35.4153	81.1151
40.5721	61.2727
45.0529	37.595
47.5647	44.9447
35.167	51.125
44.4333	44.6228
35.1285	50.3882
4.25859	61.442
44.544	49.61
42.6491	38.1311
41.761	31.2232
15.5036	51.9029
39.0958	38.4975
30.2433	61.7814
49.992	56.8698
48.206	57.3277
43.0436	47.3339
25.9533	55.1024
49.5645	34.2977
49.2413	36.5946
49.1932	50.1547
41.1236	62.9904
49.263	40.7236
40.5373	32.0887
34.7925	39.3498
18.1848	56.0305
14.8519	78.3918
29.6015	51.1141
32.3225	48.0621
25.7792	40.7287
35.3064	44.7774
38.8863	35.6187
35.9486	35.4552
36.6548	36.8719
34.3258	45.2996
40.4046	38.0703
47.3168	33.5758
45.3301	37.9974
47.7351	29.2216
29.5476	91.4494
32.9621	47.0425
36.373	51.2174
36.0677	48.8248
41.0492	35.7615
48.5595	29.6943
41.2308	38.3283
30.3545	35.7498
41.8201	37.512
49.2672	25.5777
40.3576	35.3067
41.3556	39.9282
