# Supplementary material for: Mouse visual cortex contains a region of enhanced spatial resolution
Source: Nat Commun. 2021 Jun 29;12:4029. doi: 10.1038/s41467-021-24311-5 (PMC8242089; doi:10.1038/s41467-021-24311-5)
Supplement: Supplementary file 4 — Source Data [file 41467_2021_24311_MOESM4_ESM.zip › Figure1.xls]

## Sheet: Panel f&k
MouseID	HemiID	Azimuth	pRF by Azi	CMF by Azi	Elevation	pRF by Ele	CMF by Ele
1	1	75	105.615	0.00109024	-15	86.75	0.000965748
1	1	70	101.017	0.00112761	-10	85.0179	0.000760561
1	1	65	98.4979	0.000883704	-5	82.0676	0.000641679
1	1	60	96.4848	0.000730618	0	77.6717	0.000620333
1	1	55	93.7218	0.000699056	5	74.5538	0.000690581
1	1	50	90.1542	0.00077328	10	71.1313	0.000859732
1	1	45	85.1905	0.000700544	15	68.3326	0.00107769
1	1	40	79.2086	0.000661114	20	67.5083	0.00108665
1	1	35	75.0385	0.000715564	25	68.0325	0.00106059
1	1	30	71.1306	0.000907914	30	69.5833	0.00118068
1	1	25	67.4575	0.00107535	35	70.7846	0.00127844
1	1	20	63.4779	0.00134433	40	73.358	0.00135517
1	1	15	60.3036	0.00171308	45	80.3247	0.00141275
1	1	10	57.0154	0.00214761	50	88.4122	0.00167805
1	1	5	56.3333		55	94.5455	0.00146883
1	2	-75	103.613	0.000471009	-25	99.6667	0.0015066
1	2	-70	101.126	0.000595569	-20	95.6667	0.000902366
1	2	-65	97.8333	0.000538061	-15	93.7621	0.000761416
1	2	-60	94.3466	0.000456874	-10	91.0885	0.00061864
1	2	-55	91.2951	0.000418599	-5	85.1303	0.00054012
1	2	-50	86.8	0.000423587	0	80.9435	0.00054888
1	2	-45	83.7076	0.000480871	5	77.962	0.000605663
1	2	-40	80.1879	0.00049746	10	70.8051	0.000813333
1	2	-35	76.1705	0.00055699	15	68.048	0.000876192
1	2	-30	72.0225	0.000702048	20	70.4499	0.0007393
1	2	-25	67.1063	0.000874599	25	73.0941	0.000661284
1	2	-20	62.0909	0.00121058	30	75.8821	0.000625429
1	2	-15	60.2105	0.00153728	35	78.2517	0.000570002
1	2	-10	60.8649	0.0020248	40	79.5035	0.000591175
2	1	80	116.122	0.000864223	-20	95.25	0.00131006
2	1	75	114.634	0.000712076	-15	85.0427	0.00092532
2	1	70	109.558	0.000637585	-10	79.1454	0.000804715
2	1	65	105.877	0.000590954	-5	74.6364	0.000648479
2	1	60	103.239	0.000457577	0	74.7243	0.000712401
2	1	55	99.4	0.000365279	5	74.8719	0.000829012
2	1	50	93.9468	0.000367263	10	75.6232	0.000764699
2	1	45	89.4103	0.000360689	15	74.9435	0.00071516
2	1	40	84.2095	0.000394298	20	73.9484	0.000734773
2	1	35	78.4423	0.000432211	25	74.5093	0.000686737
2	1	30	73.1058	0.000536907	30	77.6301	0.000743568
2	1	25	69.1441	0.000663606	35	85.1994	0.000855579
2	1	20	65.1957	0.00103882	40	92.9744	0.000900312
2	1	15	63.7429	0.00136631	45	98.4217	0.000876974
2	1	10	63.1167	0.00190484	50	101.897	0.000791768
2	2	-75	105.773	0.000260394	-25	79.7027	0.000711836
2	2	-70	102.976	0.000205961	-20	77.3049	0.000634327
2	2	-65	98.5366	0.000254039	-15	75.6885	0.000624016
2	2	-60	94.2171	0.000265522	-10	74.4712	0.000676632
2	2	-55	90.3882	0.000251816	-5	73.9036	0.000691776
2	2	-50	85.489	0.00025799	0	74.8386	0.000680329
2	2	-45	82.689	0.0003217	5	76.0703	0.00070831
2	2	-40	80.2124	0.000420745	10	76.5455	0.00077983
2	2	-35	77.4913	0.000508291	15	76.6532	0.00086279
2	2	-30	73.1719	0.000708124	20	80.4939	0.000723501
2	2	-25	70.0985	0.000953052	25	88.2692	0.000515058
2	2	-20	67.1639	0.0014016	30	91.4427	0.00046672
2	2	-15	65.5025	0.00197066	35	93.8577	0.000502178
3	1	75	113.75	0.00135012	-15	72.5067	0.000780256
3	1	70	108	0.00120353	-10	70.8092	0.000768344
3	1	65	99	0.000994103	-5	68.5541	0.00068887
3	1	60	92.5647	0.000996852	0	68.0574	0.000711043
3	1	55	86.0488	0.0010185	5	65.0207	0.000921807
3	1	50	82.188	0.00102198	10	62.0696	0.0011017
3	1	45	75.487	0.000934272	15	58.3903	0.00120442
3	1	40	70.5772	0.000837611	20	55.7325	0.00118943
3	1	35	63.3517	0.00085084	25	54.8586	0.00142588
3	1	30	60.1787	0.000945869	30	55.0093	0.00152045
3	1	25	54.9877	0.00109495	35	55.8312	0.0015925
3	1	20	52.3399	0.00122866	40	58.5855	0.0017712
3	1	15	48.5669	0.00165648	45	68.75	0.00161515
3	1	10	47.5649	0.00200065	50	78.3333	0.00114287
3	2	-75	114.629	0.000729123	-25	87.2073	0.000392816
3	2	-70	108.271	0.000454253	-20	83.048	0.000493081
3	2	-65	103.592	0.000460501	-15	78.5143	0.000535423
3	2	-60	94.8364	0.000427191	-10	76.1828	0.000525597
3	2	-55	90.44	0.000360579	-5	75.1436	0.000591275
3	2	-50	87.2196	0.00035751	0	74.0857	0.000694891
3	2	-45	83.8354	0.000349668	5	73.1606	0.000905059
3	2	-40	76.4438	0.00032494	10	71.769	0.000972684
3	2	-35	72.9589	0.000389162	15	67.6234	0.000921871
3	2	-30	68.1171	0.000547258	20	67.5117	0.00084729
3	2	-25	64.4518	0.000644708	25	71.75	0.000867053
3	2	-20	57.7179	0.000985803	30	76.3506	0.000879536
3	2	-15	54.2303	0.00140488	35	91.3284	0.000715762
3	2	-10	52.6765	0.00184374	40	100.589	0.000662328
3	2	-5	53.5932	0.00193726	45	113.722	0.000656893
4	1	75	91.543	0.000596698	-15
4	1	70	90.766	0.00063973	-10	71.3511	0.000983822
4	1	65	89.612	0.000645636	-5	70.9423	0.000802355
4	1	60	86.9568	0.00062599	0	72.0513	0.000673481
4	1	55	83.8165	0.000630166	5	71.9747	0.000609921
4	1	50	80.6255	0.000669175	10	70.7191	0.000711178
4	1	45	76.9566	0.000788164	15	70.5937	0.000873865
4	1	40	73.7734	0.000867041	20	71.2441	0.000871982
4	1	35	69.6313	0.000924607	25	72.0743	0.000845935
4	1	30	66.3792	0.00114658	30	73.1865	0.000801864
4	1	25	65.2664	0.00144335	35	75.7415	0.000781629
4	1	20	65.192	0.00196947	40	75.9762	0.00115845
4	2	-75	112.362	0.000415684	-25
4	2	-70	110.491	0.00049119	-20	97.25	0.000713473
4	2	-65	107.38	0.000407666	-15	99.7609	0.000595524
4	2	-60	104.7	0.000253229	-10	93.6815	0.000618784
4	2	-55	101.453	0.000229611	-5	90.7336	0.000592998
4	2	-50	97.3599	0.000241319	0	88.7654	0.00057066
4	2	-45	93.7403	0.000267136	5	85.0807	0.000531915
4	2	-40	91.1885	0.000329745	10	83.0463	0.000530496
4	2	-35	89.0871	0.000365379	15	83.2128	0.00058039
4	2	-30	85.4519	0.000431385	20	83.7023	0.000623188
4	2	-25	81.7242	0.000511174	25	86.6115	0.000557391
4	2	-20	77.5116	0.000680088	30	89.9952	0.000451153
4	2	-15	72.5793	0.00104918	35	93.4452	0.000452722
4	2	-10	69.9569	0.00138906	40	96.5	0.000440028
5	1	80	106.892	0.00110919	-20	110.118	0.00125579
5	1	75	106.267	0.00104199	-15	102.127	0.00120006
5	1	70	106.162	0.00107332	-10	83.3576	0.00150783
5	1	65	104.201	0.000992884	-5	79.5348	0.00149079
5	1	60	99.8476	0.000932767	0	76.7307	0.00141613
5	1	55	90.7024	0.00108577	5	75.118	0.00143662
5	1	50	85.3526	0.00109617	10	75.4228	0.00125265
5	1	45	78.0825	0.001064	15	78.1795	0.00114633
5	1	40	74.7221	0.00119555	20	79.0457	0.001187
5	1	35	69.7273	0.00143587	25	78.2565	0.00128467
5	1	30	67.3686	0.00151612	30	80.5439	0.00147722
5	1	25	64.6555	0.00173214	35	94.8333	0.00094125
5	1	20	63.439	0.00191468	40	104	0.00050649
5	1	15	62.7598	0.00213911	45	107	0.000632796
5	1	10	58.5		50
5	2	-75	100.924	0.00114844	-25	119	0.00162494
5	2	-70	103.656	0.000900405	-20	114.792	0.000801491
5	2	-65	99.3607	0.000787253	-15	110.375	0.000888289
5	2	-60	93.4918	0.000741081	-10	103.32	0.000830748
5	2	-55	89.5776	0.000818069	-5	99.8832	0.000785196
5	2	-50	86.2966	0.000826887	0	95.3074	0.000848556
5	2	-45	85.2664	0.000817028	5	92.8211	0.000855939
5	2	-40	82.1147	0.0010307	10	81.7792	0.00114125
5	2	-35	79.0087	0.00120089	15	79.0325	0.00126817
5	2	-30	75.3953	0.00146445	20	78.9031	0.00124077
5	2	-25	72.7581	0.0016852	25	80.1694	0.0011591
5	2	-20	70.1395	0.00193211	30	82.1298	0.0011675
5	2	-15	67.5385	0.00259147	35	84.1489	0.00131363
6	1	65	83.9643	0.00165402	-5	62.5088	0.00223307
6	1	60	82.1302	0.00167589	0	60.9259	0.00201904
6	1	55	78.6121	0.00147525	5	59.0489	0.00184663
6	1	50	75.1759	0.00134685	10	56.6937	0.00173661
6	1	45	69.71	0.00125572	15	56.5051	0.00175497
6	1	40	65.8651	0.00136621	20	60.697	0.0016917
6	1	35	61.9114	0.0016645	25	64.5596	0.0015999
6	1	30	60.2094	0.00175604	30	66.3234	0.00165574
6	1	25	56.2423	0.00187598	35	66.1504	0.00176116
6	1	20	52.8992	0.00201595	40	68.9873	0.0017565
6	1	15	49.2438	0.00226008	45	73.9684	0.0015528
6	1	10	48.0693	0.00240228	50	82.1724	0.00129849
6	2	-75	97.5937	0.00149878	-25
6	2	-70	92.763	0.00118181	-20	107	0.00157237
6	2	-65	86.2039	0.000952005	-15	96.3125	0.00149818
6	2	-60	84.0022	0.000911755	-10	87.1135	0.00124245
6	2	-55	83.7171	0.000991823	-5	83.6028	0.00111977
6	2	-50	80.9649	0.000974363	0	82.2275	0.00110615
6	2	-45	77.9271	0.000896574	5	80.4492	0.00108615
6	2	-40	73.7115	0.000911654	10	73.2405	0.00116647
6	2	-35	70.7371	0.000957427	15	68.3652	0.00121834
6	2	-30	66.718	0.0011746	20	65.5541	0.00119102
6	2	-25	64.8786	0.00145508	25	67.4549	0.00116391
6	2	-20	60.7971	0.00173655	30	71.1712	0.0011777
6	2	-15	58.1158	0.00176551	35	73.1559	0.00118031
6	2	-10	53.75	0.00193289	40	73.7069	0.00129606
7	1	55	79.1	0.00221802	5	58.8279	0.0015148
7	1	50	74.027	0.00194294	10	56.4323	0.00168799
7	1	45	66.2741	0.00183231	15	55.1514	0.00176722
7	1	40	62.4426	0.00177738	20	54.0958	0.00185941
7	1	35	58.9215	0.00158425	25	55.0666	0.00187773
7	1	30	57.4826	0.00153538	30	58.9897	0.00176546
7	1	25	54.5324	0.00171802	35	66.7927	0.00143188
7	1	20	51.7433	0.00189091	40	77.5625	0.00138582
7	1	15	49.6041	0.00203203	45	83.75	0.00106023
7	1	10	48.125		50
7	2	-75	99.6792	0.00102788	-25	100.727	0.000942965
7	2	-70	98.3326	0.00101183	-20	99.5395	0.00089099
7	2	-65	93.4708	0.000926487	-15	97.4466	0.000719341
7	2	-60	89.9755	0.00084226	-10	92.7989	0.0004763
7	2	-55	87.9615	0.000742562	-5	88.5447	0.000572882
7	2	-50	85.3282	0.000525986	0	86.1264	0.000744776
7	2	-45	84.0733	0.000460289	5	83.1469	0.000857323
7	2	-40	79.5374	0.000529591	10	72.4554	0.000929958
7	2	-35	75.4944	0.000567744	15	66.8697	0.000987773
7	2	-30	69.3003	0.000623405	20	64.1638	0.00120023
7	2	-25	65.0851	0.000796937	25	63.1689	0.00129112
7	2	-20	58.4021	0.00119852	30	63.7401	0.00125809
7	2	-15	54.5708	0.00156893	35	68.4935	0.00111509
7	2	-10	51.5564	0.00197808	40	78.5938	0.000986449
7	2	-5	50.8496	0.00218686	45	83.7692	0.00119922
8	1	65	91.6667	0.00135914	-5	61.019	0.00117257
8	1	60	87.98	0.00132803	0	58.0028	0.00112236
8	1	55	78.303	0.00112432	5	55.9781	0.00106087
8	1	50	74.2983	0.00109882	10	55.3951	0.00120324
8	1	45	69.8542	0.00109181	15	54.9644	0.00142128
8	1	40	64.332	0.00112731	20	55.1445	0.00178994
8	1	35	59.7199	0.00105701	25	57.4829	0.00188684
8	1	30	57.7283	0.000941025	30	67.3115	0.0016742
8	1	25	55.5073	0.00113978	35	76.6364	0.00168292
8	1	20	54.7332	0.00136857	40	87	0.00135172
8	1	15	53.3805	0.001679	45	74	0.00125095
8	1	10	52.7091	0.00185387	50
8	1	5	52.3846	0.00217944	55
8	2	-75	79.8037	0.00128074	-25	76.2114	0.000758215
8	2	-70	80.328	0.00121788	-20	75.8487	0.000833479
8	2	-65	79.8589	0.00104284	-15	74.9375	0.000828405
8	2	-60	76.2253	0.000717453	-10	72.7773	0.000714874
8	2	-55	74.5167	0.000635571	-5	70.4048	0.000718594
8	2	-50	71.8725	0.000631409	0	66.8392	0.000761177
8	2	-45	69.2837	0.000603403	5	64.7109	0.000822571
8	2	-40	65.4386	0.000585362	10	61.9184	0.000924335
8	2	-35	63.3366	0.000640587	15	63.4489	0.000966908
8	2	-30	61.3494	0.00087966	20	66.6994	0.000964576
8	2	-25	60.1556	0.00114868	25	67.3521	0.000992443
8	2	-20	58.7966	0.00149907	30	67.8054	0.00109348
8	2	-15	58.5763	0.00172613	35	69.5489	0.00118573
9	1	75	114.974	0.000738489	-15	94.3208	0.000621841
9	1	70	112.597	0.000865597	-10	87.4588	0.000732725
9	1	65	105.425	0.00103253	-5	83.1688	0.00100762
9	1	60	102.011	0.00095865	0	79.3906	0.00119208
9	1	55	95.5776	0.000966695	5	77.8264	0.00122494
9	1	50	90.9237	0.00100588	10	72.2787	0.0014062
9	1	45	81.8959	0.000954799	15	65.8053	0.00152953
9	1	40	77.4177	0.000930055	20	60.8106	0.00157488
9	1	35	70.5544	0.00113118	25	61.8667	0.00156799
9	1	30	64.9193	0.00137896	30	68.568	0.00168512
9	1	25	60.2035	0.00173252	35	80.3947	0.0017033
9	1	20	56.4127	0.00193274	40	72.5	0.0018196
9	1	15	48.9538	0.00206452	45	47	0.00198031
9	1	10	45.7907	0.00231584	50
9	1	5	42.0588		55
9	2	-75	97.1154	0.00133352	-25
9	2	-70	95.6955	0.00120588	-20	81.75	0.00167893
9	2	-65	93.3611	0.00110652	-15	75.249	0.00189513
9	2	-60	89.368	0.000999998	-10	71.1658	0.0015904
9	2	-55	85.4517	0.000948882	-5	70.4923	0.00129249
9	2	-50	78.5996	0.000955931	0	73.7441	0.00112961
9	2	-45	74.09	0.00106115	5	71.9091	0.00115405
9	2	-40	68.4036	0.00129635	10	69.1051	0.00118374
9	2	-35	65.4275	0.00138602	15	65.7624	0.00135118
9	2	-30	60.5675	0.00156899	20	62.234	0.00166737
9	2	-25	57.3181	0.00176306	25	62.2067	0.00178877
9	2	-20	55.3258	0.00201984	30	66.6235	0.00169961
9	2	-15	54.8953	0.00215275	35	71.9	0.00220406
9	2	-10	53.4286	0.00254454	40
10	1	45	74	0.0026054	15	52.8597	0.00233945
10	1	40	69.65	0.00189827	20	53.3369	0.00202082
10	1	35	64.2597	0.00174189	25	53.7759	0.00201853
10	1	30	59.3338	0.00197246	30	55.4783	0.00215421
10	1	25	54.3569	0.00231105	35	59.5455	0.00220549
10	1	20	52.5392	0.00241179	40
10	1	15	50.5337	0.00243883	45
10	1	10	49.3467	0.00238526	50
10	2	-70	83.9205	0.00156407	-20
10	2	-65	82.445	0.00149731	-15
10	2	-60	78.4118	0.00146116	-10	83.2308	0.00143176
10	2	-55	76.7892	0.00131101	-5	78.8261	0.00144399
10	2	-50	74.0298	0.000926348	0	73.8333	0.00119717
10	2	-45	71.3711	0.00088262	5	70.187	0.00112258
10	2	-40	66.761	0.000948456	10	67.7015	0.00106642
10	2	-35	64.4535	0.00101093	15	65.4183	0.00117552
10	2	-30	61.3152	0.00114765	20	62.51	0.00131194
10	2	-25	58.9442	0.00121876	25	62.8746	0.00137088
10	2	-20	54.5785	0.00161787	30	64.544	0.00156587
10	2	-15	52.6262	0.00186383	35	66.4868	0.0017259
10	2	-10	50.9048	0.00242121	40	69	0.00194572
11	1	75	105.925	0.000579086	-15	75.0431	0.00109844
11	1	70	103.682	0.000552254	-10	74.3957	0.000859834
11	1	65	96.4348	0.000454816	-5	72.1872	0.000705169
11	1	60	92.3664	0.000497013	0	67.3089	0.000745627
11	1	55	87.267	0.000506446	5	64.242	0.000817379
11	1	50	82.6655	0.000489378	10	61.0825	0.000898758
11	1	45	77.0865	0.000562957	15	56.9824	0.00118327
11	1	40	72.4692	0.00070082	20	50.0871	0.00158012
11	1	35	66.3827	0.000856204	25	48.6073	0.00175452
11	1	30	60.5534	0.00110784	30	47.0402	0.00185847
11	1	25	54.2519	0.00143295	35	39.7574	0.00188765
11	1	20	47.8968	0.00169418	40
11	1	15	41.0251	0.00215837	45
11	1	10	38.6709	0.00246125	50
11	1	5	34.6842		55
11	2	-40	59.5593	0.00207858	10	50.358	0.00248838
11	2	-35	57.5795	0.00179949	15	48.1926	0.00240012
11	2	-30	52.9792	0.00171363	20	44.9453	0.0022113
11	2	-25	51.454	0.00191784	25	43.7582	0.00202883
11	2	-20	49.2033	0.00233863	30	44.7412	0.00198153
11	2	-15	45.9963	0.00245991	35	45.7893	0.00214975
11	2	-10	40.4406	0.00254942	40	57.6364
11	2	-5	37.5628	0.00269701	45

## Sheet: Panel h
r-Eccentricity	pRF size
55.6325	96.5
57.5816	99.5
59.1946	99.5
56.1425	98
57.7531	99.5
57.5242	98
56.6613	99.5
60.0928	101
58.0165	98
57.2911	98
51.7935	87.5
54.9377	93.5
64.0519	98
59.1946	98
59.9229	99.5
56.5655	98
54.4378	92
50.4121	86
54.7861	90.5
54.0297	87.5
66.5804	96.5
65.4822	101
60.9946	101
59.0835	98
57.2911	95
50.4696	81.5
50.0115	81.5
56.5655	89
56.0997	89
55.461	89
64.7445	93.5
63.2645	92
62.5306	96.5
61.3937	96.5
58.6769	95
56.838	93.5
53.2225	87.5
54.6396	89
55.8456	89
56.0997	92
56.6613	92
57.0824	95
62.3983	99.5
64.7445	98
61.0757	92
57.7531	90.5
62.2159	98
61.3937	99.5
59.8695	92
58.2239	92
57.5242	96.5
57.3358	93.5
57.5242	95
57.7237	95
58.2035	95
55.1988	89
59.8088	101
60.7558	99.5
63.2697	98
60.656	93.5
56.5655	89
58.4713	92
58.022	95
61.4997	95
60.3516	98
58.3715	102.5
57.8496	98
58.517	99.5
55.8857	92
53.9847	87.5
53.9832	87.5
52.2198	87.5
57.2645	105.5
58.0669	101
60.4311	99.5
62.1405	96.5
61.5034	95
59.6396	95
57.5242	92
55.1314	89
57.8496	89
60.1888	96.5
57.1884	101
55.3316	98
58.2669	99.5
56.4027	86
55.1988	81.5
52.7988	75.5
50.3144	78.5
51.5618	86
53.0725	102.5
55.7342	105.5
58.3548	104
60.1154	101
61.8979	98
62.8821	98
59.499	98
62.8323	95
60.8415	92
60.6994	89
62.4748	93.5
57.7237	95
57.6391	96.5
55.2446	92
51.5185	80
49.6589	75.5
48.4648	72.5
47.3118	72.5
49.1482	78.5
49.0569	84.5
56.6267	108.5
59.5115	105.5
60.7558	99.5
58.6846	92
58.3302	92
58.022	93.5
60.8415	92
58.3715	87.5
58.2669	84.5
54.6109	83
54.0297	87.5
55.2003	90.5
54.5878	89
52.7563	84.5
49.6589	78.5
47.194	75.5
48.4648	77
49.7264	83
49.6589	87.5
48.3961	86
56.6267	105.5
58.6526	102.5
58.7796	98
54.332	86
52.4625	86
54.8974	92
59.8695	92
58.517	90.5
59.542	87.5
52.1578	78.5
50.9151	80
49.0137	81.5
52.1339	83
51.5185	81.5
50.3144	81.5
47.883	80
47.883	80
45.9141	81.5
45.9141	83
44.6256	78.5
43.4549	77
58.9602	101
55.1378	93.5
50.7642	81.5
47.7054	80
49.4834	83
51.9732	83
55.461	86
57.8496	86
52.2261	81.5
52.3386	84.5
49.7329	83
52.1578	86
51.5185	84.5
51.5618	84.5
49.0569	83
50.3144	84.5
47.883	86
46.6087	84.5
44.7487	81.5
44.7487	81.5
47.3118	87.5
53.9381	92
56.3292	93.5
54.332	89
52.3294	90.5
54.8974	90.5
54.6396	89
54.2493	84.5
54.118	80
49.7329	80
49.1565	81.5
48.5903	83
51.5666	84.5
51.5201	83
52.1339	81.5
50.2719	84.5
50.2703	87.5
47.194	86
44.6256	83
44.0342	78.5
44.6256	83
45.3256	83
42.7349	84.5
37.3517	78.5
54.7156	92
56.3157	90.5
55.6431	89
54.6396	86
55.1314	86
53.5678	80
53.5678	78.5
51.099	81.5
52.8932	83
51.099	84.5
52.1578	81.5
50.2719	78.5
52.1339	80
50.2703	83
49.012	86
47.7899	84.5
45.2285	81.5
45.9141	80
42.7349	77
42.7349	77
40.7122	80
34.6113	77
33.26	80
55.913	95
60.9996	99.5
58.758	98
58.022	95
58.2239	92
53.5678	81.5
53.457	80
54.7861	84.5
57.1884	87.5
56.1425	92
52.1578	86
49.012	78.5
49.6589	75.5
48.3961	78.5
47.7899	80
47.1238	83
45.1807	86
42.5831	80
42.6331	80
40.1138	74
37.3517	75.5
33.9589	72.5
33.26	75.5
31.9029	78.5
61.3701	96.5
58.022	93.5
55.3668	89
53.4231	87.5
51.2582	81.5
53.7217	86
53.2035	86
58.0165	90.5
56.1425	90.5
51.5666	81.5
47.7458	75.5
48.3742	75.5
47.1238	75.5
45.1807	77
45.1807	78.5
43.23	78.5
42.5831	75.5
40.6333	75.5
39.3929	74
36.6481	75.5
33.3217	72.5
33.26	75.5
33.3217	75.5
32.0971	74
29.9856	74
58.6769	93.5
56.5655	87.5
54.6396	86
54.4234	86
50.5502	81.5
52.6949	87.5
54.6396	89
59.3952	93.5
57.0405	93.5
51.099	86
48.4715	80
45.8459	77
46.4669	75.5
45.1807	77
43.23	78.5
41.2741	77
39.9558	74
38.6283	72.5
36.6481	74
34.6113	72.5
31.2151	71
30.5405	71
31.2466	72.5
29.9856	71
30.6071	75.5
29.3833	74
57.5014	90.5
56.0997	86
53.4231	81.5
53.2035	84.5
51.9732	81.5
49.4834	80
52.4951	81.5
54.9377	84.5
53.0267	86
49.2971	81.5
46.6172	77
47.2008	78.5
43.8878	74
43.8878	75.5
42.5849	75.5
40.6371	75.5
39.3157	74
36.6207	74
33.9589	71
32.6054	69.5
30.6071	66.5
29.8825	68
30.6071	69.5
30.7424	69.5
29.2423	71
29.9856	72.5
27.2526	72.5
61.4313	90.5
57.101	89
55.9597	86
54.1573	83
55.3668	86
55.8456	86
51.9732	81.5
53.7217	83
52.3386	80
51.099	83
47.322	80
47.322	80
46.7636	81.5
45.921	78.5
44.6327	81.5
43.2575	78.5
41.3293	80
39.3157	77
35.9567	72.5
33.3217	71
31.3456	66.5
29.8825	69.5
30.6071	68
29.9856	68
29.2423	69.5
29.2423	71
27.873	71
25.7622	71
25.1221	71
61.0892	92
57.9591	92
55.1202	89
51.2307	81.5
53.6849	84.5
53.6849	84.5
51.4614	78.5
53.7217	81.5
51.7935	80
49.2971	81.5
47.322	80
44.7593	77
44.1962	78.5
43.3362	77
42.7441	81.5
41.3293	78.5
40.1235	80
37.3579	77
32.5751	69.5
31.2466	69.5
29.9856	66.5
28.5136	68
29.8825	68
29.2423	69.5
28.6212	69.5
27.2526	69.5
26.4995	69.5
25.0421	69.5
24.3804	71
24.3408	71
60.7558	93.5
59.6037	95
58.3171	95
54.332	86
52.7706	86
51.5441	83
50.4696	80
50.2184	80
50.2184	78.5
48.2247	80
44.7593	77
42.9008	77
44.9351	78.5
42.9008	78.5
41.5981	80
40.1235	78.5
38.8028	80
35.4041	75.5
32.5751	69.5
30.5405	68
29.2423	65
29.2423	66.5
29.1729	69.5
28.5136	68
27.14	69.5
26.4234	68
25.0421	66.5
25.0421	68
24.3408	69.5
24.3408	69.5
22.953	71
62.7098	95
63.8334	93.5
61.5755	95
60.7558	96.5
57.9591	93.5
53.1199	87.5
52.3294	86
51.5441	84.5
50.7642	86
49.9901	83
47.1979	81.5
44.1962	77
42.9008	78.5
42.1646	77
40.7199	74
38.9724	74
37.4755	71
36.3224	74
33.4584	72.5
30.6145	68
29.1754	68
27.8004	65
27.8004	66.5
27.8004	66.5
27.1042	66.5
26.4234	68
26.4234	66.5
24.3408	66.5
23.6599	68
24.3864	69.5
24.3408	68
23.6599	69.5
59.8088	95
63.5248	95
63.5248	95
64.0529	98
60.1154	95
51.4803	87.5
49.066	83
49.9901	84.5
47.0147	80
46.2199	77
44.6498	77
41.0453	74
43.4657	77
41.5981	77
38.9724	75.5
35.7701	74
34.2184	71
33.6511	72.5
33.6511	71
30.7546	69.5
28.6316	68
27.8031	66.5
27.1042	65
27.1042	65
27.8004	65
25.7246	65
25.0451	66.5
23.7504	66.5
22.2709	66.5
23.0012	66.5
22.953	68
22.2676	68
21.6126	69.5
61.8006	96.5
58.7796	89
61.4313	90.5
61.5755	93.5
61.2617	95
54.7659	86
51.1015	83
49.2221	80
47.7054	80
46.7026	78.5
45.4315	77
44.1535	77
42.5841	80
43.8752	78.5
41.8106	78.5
39.1967	77
35.235	74
34.4382	72.5
32.3087	69.5
30.4189	69.5
29.396	68
28.0335	68
28.5188	66.5
27.1042	65
27.1042	65
26.4262	63.5
25.7679	65
25.1309	65
23.1389	65
21.6126	65
22.3668	65
20.8785	66.5
22.2709	68
20.221	66.5
62.6474	95
61.2617	90.5
63.5248	93.5
62.0952	95
60.4311	93.5
52.3582	84.5
48.1906	80
45.4315	75.5
45.9275	75.5
43.671	74
43.2028	74
42.7494	75.5
41.5787	75.5
42.8691	78.5
39.4745	77
38.167	75.5
33.9055	72.5
32.5723	71
31.236	71
29.8972	69.5
30.9622	68
28.8168	66.5
28.6316	66.5
26.5079	65
25.7679	65
25.7679	65
24.5168	65
23.9273	65
22.5539	65
22.3668	66.5
20.9804	65
21.6126	68
20.221	66.5
18.9932	68
17.9012	68
63.3728	101
59.5115	92
56.7826	84.5
60.7558	90.5
61.8006	95
58.4423	90.5
52.3582	83
49.0148	80
45.7503	74
43.671	74
42.3875	72.5
41.0985	71
41.4696	75.5
40.6339	77
40.6339	78.5
38.5065	75.5
37.6771	74
34.2199	71
32.0625	72.5
31.236	69.5
29.8972	68
29.6123	66.5
29.6123	68
29.396	69.5
28.0335	69.5
27.2635	66.5
24.5168	65
23.9273	65
23.9273	65
21.7586	65
20.9804	65
20.221	63.5
20.9804	66.5
19.5916	65
18.9932	66.5
16.8092	63.5
63.3728	99.5
64.9565	99.5
63.2308	93.5
58.9602	87.5
57.6107	87.5
57.2722	89
57.2722	90.5
51.9976	84.5
49.4493	83
46.1148	77
44.852	75.5
43.2028	74
43.1585	75.5
41.0344	75.5
40.6157	75.5
38.8981	77
38.0482	74
37.2047	72.5
35.0561	71
33.7415	71
32.0625	68
30.4189	66.5
29.6123	65
28.2593	65
28.2593	68
26.904	68
26.904	68
23.3644	65
23.3644	65
22.5539	63.5
20.9804	63.5
20.9804	65
19.5916	62
19.5916	63.5
18.4286	63.5
17.6093	62
16.2257	63.5
15.6835	63.5
65.3716	99.5
66.9177	99.5
63.4968	93.5
58.9602	89
57.2722	89
54.0546	86
54.0546	86
51.649	84.5
50.7847	83
49.0674	81.5
46.1201	78.5
43.1585	75.5
41.4826	74
39.3399	74
37.6078	71
37.6078	74
35.4507	71
35.4507	69.5
33.7415	69.5
32.0625	66.5
30.7311	66.5
28.5565	65
27.7249	63.5
27.2148	65
27.2148	66.5
25.8728	68
25.5468	66.5
22.83	65
22.5539	65
21.1791	63.5
20.3765	63.5
20.3765	62
18.4286	60.5
18.4286	60.5
16.8092	60.5
17.6093	62
16.8092	59
15.6835	60.5
67.3496	99.5
69.7104	101
67.5605	101
62.9732	95
55.7652	87.5
54.5799	84.5
55.4472	86
54.5597	89
51.3127	86
49.2217	84.5
46.9752	81.5
44.0111	77
41.8888	74
39.7541	72.5
37.6078	72.5
36.7506	74
35.0215	72.5
33.2837	68
32.8473	71
31.1074	66.5
28.9228	66.5
28.0643	65
26.7305	63.5
26.7305	63.5
25.3978	63.5
25.3978	66.5
24.5314	65
23.1917	65
22.3262	65
20.6307	63.5
20.6307	63.5
19.2648	62
17.9012	60.5
17.0547	59
16.2257	57.5
16.2257	57.5
16.2257	57.5
15.6835	57.5
14.8435	56
65.8225	96.5
63.3728	98
58.4187	92
51.8774	86
50.989	81.5
53.957	84.5
54.5597	89
53.957	86
53.0725	86
49.0674	81.5
43.6132	75.5
40.6157	72.5
38.8981	71
36.7506	69.5
35.4507	69.5
34.613	71
33.7272	69.5
32.4333	71
29.3553	65
28.4726	66.5
28.4726	66.5
27.1573	65
26.2734	65
24.9521	63.5
25.3978	63.5
25.3978	65
22.7405	65
22.3262	66.5
20.6307	63.5
19.6371	63.5
18.7626	60.5
17.4142	60.5
16.5413	57.5
15.6835	57.5
15.6835	59
14.8435	57.5
13.8413	57.5
15.1871	56
12.5077	59
66.5773	99.5
64.3804	101
61.6079	98
56.7821	92
54.9423	87.5
54.2867	86
54.2867	87.5
54.5597	86
51.649	84.5
47.4685	81.5
41.4826	74
38.8981	71
38.8981	71
36.3153	71
35.8997	72.5
33.8612	72.5
32.0425	68
30.7608	69.5
29.8509	65
28.0486	65
27.6521	66.5
26.2734	65
26.2734	66.5
25.3978	65
25.3978	63.5
24.5314	62
22.3262	63.5
21.4188	63.5
19.6371	63.5
19.1974	63.5
17.8806	62
16.9713	59
16.5413	57.5
15.6835	56
15.6835	56
13.8413	56
13.8413	57.5
13.8413	57.5
13.4232	59
11.6064	57.5
67.3242	98
67.3242	99.5
65.3071	101
64.5626	99.5
58.6292	93.5
55.6284	89
56.3434	92
56.5573	93.5
56.1054	90.5
51.8774	86
45.8858	81.5
41.9769	77
38.0622	72.5
37.186	71
36.7834	72.5
35.5044	74
33.8612	71
32.0425	69.5
30.7608	68
29.8509	66.5
28.9467	66.5
27.6521	66.5
25.845	65
24.5373	65
24.5373	63.5
24.0674	62
24.0674	62
22.7405	63.5
21.0196	65
20.1042	63.5
18.4456	63.5
17.8806	60.5
16.9713	59
16.0728	57.5
15.1871	56
15.1871	57.5
13.8413	56
13.4232	57.5
11.6064	57.5
11.6064	57.5
10.7231	57.5
10.2715	56
66.5773	95
66.5773	96.5
67.4915	101
66.4025	102.5
65.3071	101
58.0323	93.5
55.4069	90.5
54.472	89
51.9315	87.5
48.5732	84.5
43.0961	81.5
40.9474	78.5
37.6723	72.5
36.9516	74
36.7834	72.5
35.5044	72.5
33.5194	71
32.5954	68
30.4063	66.5
30.4063	66.5
29.4832	66.5
28.2111	66.5
26.3627	63.5
26.3627	65
25.845	62
23.6349	60.5
23.6349	60.5
22.3234	60.5
21.4188	62
20.1042	62
17.8806	60.5
17.8806	60.5
16.9713	60.5
16.5758	59
15.1871	56
14.3504	57.5
13.4232	57.5
13.0678	60.5
12.1244	60.5
11.6064	59
11.1914	59
9.90048	57.5
9.61934	56
67.8092	99.5
65.1402	98
66.4025	101
65.3071	101
64.5626	99.5
61.9911	98
56.5573	90.5
56.5573	90.5
51.9315	87.5
49.8247	87.5
44.0125	83
41.2908	81.5
38.2075	75.5
37.8685	74
37.3019	72.5
34.7775	71
32.9494	69.5
31.6757	69.5
30.7608	68
30.7608	66.5
29.1426	66.5
28.2111	65
26.0108	63.5
25.0801	62
24.5373	60.5
23.2357	59
22.8714	60.5
21.0196	60.5
20.1042	60.5
20.1042	60.5
17.507	60.5
17.507	59
16.2314	59
16.2314	57.5
15.287	56
15.287	57.5
14.3504	57.5
13.4232	57.5
11.6064	57.5
11.1914	57.5
10.2715	57.5
9.90048	57.5
9.61934	54.5
9.61934	56
66.4733	102.5
66.7274	101
64.8301	101
67.6773	105.5
65.9229	101
64.5626	98
62.162	96.5
56.7821	89
55.6284	90.5
51.4371	89
51.4371	89
42.5029	81.5
38.1925	77
38.789	75.5
38.4807	74
37.8685	71
34.4473	69.5
31.3339	68
30.0783	69.5
29.1426	68
28.2111	65
26.9463	63.5
26.9463	65
26.0108	65
25.6908	65
24.1548	62
23.2357	59
21.5991	62
20.6595	60.5
18.7993	59
18.3002	57.5
17.507	57.5
17.507	59
15.287	57.5
16.2314	59
15.287	57.5
14.0193	57.5
14.0193	59
12.1244	57.5
12.1244	57.5
12.1244	57.5
10.8526	56
9.61934	56
9.61934	56
10.5973	57.5
10.5973	57.5
64.4259	99.5
64.3076	99.5
62.138	101
64.1977	101
62.6344	99.5
63.8828	99.5
63.7337	101
58.2208	92
56.9014	93.5
49.3245	84.5
50.9957	87.5
43.1768	81.5
39.136	74
40.3514	77
38.8773	75.5
37.2516	72.5
33.2012	68
31.0179	68
29.1426	66.5
26.6394	66.5
26.0108	62
25.6908	63.5
26.6394	65
25.0801	62
24.7463	63.5
23.8063	62
22.8714	59
20.6595	59
20.6595	59
18.7993	57.5
17.8806	57.5
17.1824	57.5
17.1824	59
15.287	57.5
16.2314	57.5
15.287	56
14.7287	56
13.7524	56
11.8131	56
12.1244	54.5
10.8526	56
10.5973	56
9.61934	56
9.61934	56
11.5795	56
11.5795	56
11.4284	57.5
64.1977	101
64.9869	99.5
63.0197	99.5
64.0962	98
63.5931	96.5
62.781	96.5
62.6344	99.5
60.8784	96.5
60.5705	99.5
53.1014	89
50.9957	90.5
43.1768	83
38.1925	72.5
40.0819	75.5
36.9748	72.5
36.0271	71
32.6385	66.5
30.7285	66.5
30.0783	66.5
27.8863	66.5
26.9463	62
24.4469	62
24.7463	62
23.8063	62
25.6908	63.5
24.7463	63.5
22.8714	60.5
20.3407	57.5
19.7259	57.5
18.1388	59
18.1388	59
17.1824	56
17.1824	56
16.9095	56
15.287	56
15.287	56
14.0193	54.5
13.7524	56
12.7802	54.5
11.8131	54.5
10.8526	54.5
10.5973	56
9.43611	57.5
9.43611	57.5
11.4284	57.5
11.4284	59
11.4284	57.5
10.4316	56
67.8697	102.5
65.9709	101
66.1488	98
66.3575	98
62.6344	96.5
63.3376	101
62.3681	99.5
60.3014	99.5
56.5657	93.5
49.8377	89
41.9805	80
38.6392	74
40.5659	75.5
36.7196	72.5
34.8085	71
30.7285	65
29.7777	65
27.8863	63.5
27.3278	65
25.4041	62
24.1831	62
25.1517	63.5
24.7463	62
25.6908	63.5
25.4041	63.5
23.4934	60.5
20.0652	57.5
19.3904	59
18.1388	57.5
18.1388	59
16.9095	57.5
16.6909	57.5
16.6909	57.5
14.9776	56
15.9413	56
14.7287	54.5
13.7524	56
12.5651	56
11.5795	57.5
11.5795	57.5
9.90048	54.5
9.43611	56
9.43611	56
11.4284	57.5
11.4284	57.5
11.3631	57.5
11.3631	57.5
68.9983	101
67.0365	101
68.3967	99.5
65.2782	101
64.9869	102.5
65.0759	99.5
64.8333	102.5
60.0718	96.5
54.1883	93.5
43.4674	83
37.9249	74
36.7196	72.5
34.5584	71
32.6385	71
30.7285	65
29.7777	63.5
28.8302	65
28.547	66.5
26.3645	65
25.1517	65
25.1517	62
24.4469	62
24.1831	62
24.9347	63.5
23.9561	60.5
20.8149	59
19.8346	59
18.8567	57.5
17.8815	57.5
17.6757	59
16.6909	57.5
15.7084	54.5
15.7084	56
14.7287	56
14.9776	56
14.7287	56
13.5533	57.5
12.5651	54.5
11.5795	54.5
11.5795	56
10.5973	56
9.43611	56
10.4316	56
10.3839	56
10.3598	56
68.9248	102.5
68.0172	101
67.125	99.5
65.173	98
64.0031	98
63.9186	98
59.8026	96.5
57.0157	93.5
52.0973	92
42.3094	83
37.4534	75.5
34.3324	72.5
33.363	69.5
32.6385	68
31.4297	65
29.5053	63.5
28.547	65
28.2937	66.5
28.0712	68
26.897	68
24.9347	63.5
24.1831	62
24.1831	63.5
23.9561	63.5
22.9796	62
20.6405	60.5
19.6508	59
19.8346	59
17.8815	59
17.8815	57.5
16.6909	57.5
15.7084	56
15.5355	56
14.7287	56
14.7287	56
14.5435	57.5
13.4251	56
12.4263	54.5
11.4284	54.5
11.4284	54.5
11.4284	54.5
11.3631	57.5
11.385	57.5
10.3839	57.5
10.3598	57.5
70.8353	104
68.858	104
69.0786	99.5
67.221	96.5
65.173	95
63.0197	95
53.08	87.5
55.9264	92
46.8099	86
39.3917	75.5
36.4866	72.5
33.363	68
33.363	68
32.3954	66.5
31.4297	63.5
30.2322	63.5
29.2619	65
30.0269	68
27.8803	69.5
25.915	68
24.6104	65
23.767	63.5
23.767	63.5
23.767	63.5
22.6236	62
20.6405	59
20.5117	60.5
19.6508	59
19.6508	60.5
19.6508	60.5
17.6757	59
16.6909	56
16.5288	57.5
15.5355	57.5
14.5435	57.5
13.4251	57.5
12.4263	57.5
12.4263	56
13.4251	54.5
11.4284	54.5
12.3664	54.5
10.3598	54.5
11.3631	54.5
11.3631	56
69.695	102.5
73.6529	107
71.728	105.5
69.8465	102.5
69.9099	101
65.8936	98
57.7425	92
47.8023	83
45.8179	81.5
41.7405	77
37.8985	74
36.0888	71
35.1093	71
35.1093	69.5
34.131	68
31.0069	66.5
30.8377	65
29.8508	65
29.8508	68
28.7127	69.5
25.6049	69.5
24.754	65
22.7813	62
23.767	62
21.7973	60.5
21.6315	60.5
20.6405	59
20.5117	60.5
19.5148	60.5
19.6508	60.5
17.6757	57.5
16.5288	57.5
15.5355	56
15.4244	57.5
15.4244	57.5
14.4245	57.5
13.4251	57.5
13.4251	56
11.4284	56
12.4263	54.5
12.4263	54.5
12.3664	54.5
11.4284	53
11.3631	54.5
11.385	56
69.739	105.5
68.6983	104
74.6797	107
68.858	101
69.8465	102.5
66.9553	98
64.7688	96.5
56.7474	89
49.6313	84.5
40.6494	77
37.6597	72.5
34.9392	68
33.9546	68
34.9392	69.5
35.7845	72.5
34.9392	71
32.8141	71
30.8377	66.5
30.8377	68
29.8508	68
29.5886	72.5
26.5032	71
24.5045	68
23.6166	65
23.6166	63.5
23.6166	62
22.6236	62
21.6315	60.5
20.5117	60.5
19.5148	59
18.6624	59
17.5232	57.5
17.4255	57.5
16.4248	56
16.5288	56
15.4244	59
15.4244	59
13.4251	57.5
12.4263	56
12.4263	56
12.3664	54.5
12.3866	54.5
12.3866	53
11.3631	53
11.385	54.5
11.385	56
63.7164	99.5
73.6529	107
71.728	104
77.6491	107
69.8465	99.5
67.8065	101
63.7164	99.5
61.5629	99.5
53.5788	90.5
51.514	89
40.5725	77
36.575	71
34.5774	68
34.5774	69.5
36.575	75.5
38.5733	78.5
35.7845	74
32.8141	71
31.8255	69.5
29.7046	68
30.5857	71
28.5031	69.5
27.503	69.5
26.5032	69.5
24.6104	65
23.6166	63.5
22.7813	62
21.6315	62
21.6315	59
19.6508	57.5
18.5186	57.5
18.4266	57.5
17.4255	57.5
16.4248	56
16.4248	54.5
16.4248	54.5
15.4244	57.5
15.4244	57.5
13.3698	57.5
12.3664	56
12.3866	56
12.3866	54.5
12.3866	54.5
12.3866	53
10.3839	53
10.3839	53
10.3839	53
65.7088	96.5
64.6646	101
71.6273	104
69.6574	102.5
69.6574	98
66.7565	96.5
64.7688	99.5
63.568	104
62.5426	104
61.5534	101
53.5106	92
43.4751	83
36.5097	71
34.5072	69.5
35.4653	74
37.5741	77
38.5126	81.5
35.5761	75.5
33.5791	74
31.5832	71
30.5857	71
29.5886	69.5
28.5031	69.5
28.5031	69.5
28.4464	69.5
25.5037	66.5
23.6166	65
22.7813	63.5
21.6315	62
20.5117	59
19.4278	57.5
18.4266	56
17.4255	56
17.4255	57.5
17.4255	54.5
16.4248	56
15.4244	54.5
15.4244	56
14.3732	57.5
12.3866	54.5
12.3866	53
12.3866	53
12.3866	53
12.3866	53
12.4863	54.5
11.4937	54.5
12.4863	56
12.6638	56
65.7088	98
64.7688	99.5
71.6886	104
70.7335	102.5
67.7017	96.5
68.6587	99.5
65.6251	98
61.589	99.5
59.5578	99.5
55.5268	95
51.5384	89
41.5723	78.5
38.5126	74
37.471	74
39.4609	77
38.5126	75.5
39.4769	80
35.5761	74
34.5072	75.5
32.5052	72.5
32.581	72.5
30.5038	71
28.5919	66.5
28.5919	68
28.4464	68
26.6	66.5
24.437	66.5
22.5072	63.5
21.5092	62
20.5117	59
19.4278	56
19.4278	57.5
18.387	57.5
18.387	57.5
17.3835	56
17.3835	56
16.3801	56
15.3927	56
13.3698	54.5
11.385	53
12.4863	53
12.3866	53
12.4863	53
12.3866	54.5
12.4863	54.5
11.4937	53
11.6868	56
11.9601	57.5
62.668	96.5
67.6257	98
65.7088	98
68.626	102.5
67.5985	104
59.5862	95
62.5654	96.5
59.5862	93.5
60.538	99.5
62.5563	101
62.5769	102.5
53.5431	90.5
43.6416	80
40.6494	77
39.5142	75.5
40.4697	80
38.474	77
38.4574	80
34.5072	74
32.5052	72.5
30.5857	69.5
29.5886	68
30.5038	71
28.5919	66.5
29.5033	68
28.5031	66.5
27.503	66.5
25.4392	66.5
22.4329	62
21.431	59
21.431	57.5
19.3905	56
20.4058	59
19.403	59
18.4003	59
17.4677	57.5
17.3976	57.5
15.3766	56
15.3927	56
13.4805	56
12.3866	51.5
12.4863	53
12.4863	53
12.4863	53
12.4863	54.5
11.4937	53
11.6868	54.5
11.6868	54.5
66.5626	99.5
65.5732	99.5
67.5785	101
64.6646	98
69.6019	105.5
63.592	102.5
58.5311	101
58.5284	101
57.5332	96.5
58.5284	96.5
58.5311	95
56.5242	93.5
48.6326	83
43.835	77
44.6394	78.5
41.4829	78.5
41.468	80
39.4609	77
38.4574	77
34.5072	72.5
36.4681	77
33.4596	74
33.4596	74
32.4362	75.5
30.4515	69.5
29.5033	68
28.5031	66.5
27.503	65
25.4392	66.5
22.4329	62
21.431	59
20.4293	57.5
20.394	57.5
20.394	59
20.4058	60.5
19.403	59
17.3976	56
17.4677	56
16.3951	56
15.3927	56
14.4759	57.5
12.4863	54.5
12.6638	54.5
12.6638	56
12.6638	56
11.4937	56
12.4863	54.5
12.6638	56
10.7146	54.5
67.5785	104
64.5936	98
62.5654	98
63.6248	98
60.6248	95
63.5527	101
61.5391	101
61.6961	108.5
59.5708	104
57.5332	96.5
57.5528	95
58.5311	93.5
55.5177	87.5
46.5733	80
45.6374	80
43.6416	78.5
42.4716	80
42.4764	80
39.493	77
36.4503	74
34.4624	72.5
32.5052	71
31.5044	68
31.4542	71
31.4542	72.5
28.4464	66.5
28.4464	68
27.4439	66.5
26.5032	65
25.4392	63.5
22.4329	60.5
21.3975	59
20.394	57.5
20.394	57.5
20.394	59
20.4058	59
19.403	60.5
19.403	59
17.3976	57.5
16.3951	56
14.3904	56
14.4759	59
12.6638	57.5
12.9158	57.5
12.9158	59
12.6638	56
11.6868	56
12.4863	54.5
12.6638	54.5
10.7146	53
62.5654	98
60.5429	95
62.5426	98
60.5876	98
55.581	93.5
55.5479	95
53.5106	93.5
57.7788	104
56.6027	102.5
56.5213	99.5
58.5553	95
58.5284	92
50.5108	81.5
46.5274	78.5
45.5254	78.5
45.4822	81.5
43.4798	80
41.473	78.5
39.4663	77
38.463	77
34.4624	71
33.4596	72.5
32.4362	69.5
32.4569	69.5
30.4515	68
29.4256	66.5
26.415	65
26.415	65
26.4415	65
24.408	65
23.4045	62
21.3975	59
20.394	59
19.3905	57.5
19.3905	57.5
19.3905	57.5
18.387	59
17.3835	57.5
17.3835	57.5
16.3951	57.5
14.4759	59
14.6284	59
12.6638	57.5
12.9158	59
12.6638	57.5
11.6868	56
11.6868	56
11.6868	56
11.6868	56
13.2381	57.5
61.5415	96.5
59.5475	98
56.5823	95
52.6282	89
51.5384	90.5
54.5142	90.5
59.7024	98
59.6043	99.5
59.5346	96.5
60.5355	96.5
57.5332	92
51.514	84.5
48.5045	83
48.4968	83
44.4832	81.5
42.4764	80
42.4764	80
40.4645	77
39.541	78.5
34.4497	72.5
32.4362	69.5
31.4542	66.5
31.4326	69.5
29.4256	68
27.427	65
24.4177	63.5
24.4177	63.5
24.4177	63.5
24.4177	63.5
23.4147	62
21.3975	59
20.4058	59
20.4058	57.5
19.403	56
18.4003	57.5
18.387	57.5
18.4266	59
16.3951	59
15.3927	59
14.6284	60.5
13.6446	59
12.6638	56
13.6446	57.5
12.6638	56
12.6638	57.5
12.6638	57.5
12.9158	57.5
12.3083	57.5
12.7253	57.5
63.579	107
61.5391	102.5
55.581	90.5
53.5106	87.5
55.6022	89
58.7727	92
62.816	96.5
59.5475	93.5
57.5332	93.5
59.5578	93.5
53.5106	87.5
52.5105	87.5
50.5543	87.5
45.6031	84.5
42.5004	81.5
41.5426	80
39.493	78.5
39.6102	78.5
35.4838	72.5
32.4431	68
32.4362	68
31.4326	68
30.4366	69.5
29.4334	68
25.4208	63.5
25.4208	63.5
24.4661	62
24.5529	63.5
23.4654	60.5
22.4117	59
20.4649	59
19.4654	57.5
18.4663	56
17.4677	54.5
17.3976	54.5
17.3976	57.5
16.603	59
15.6147	59
15.1256	59
15.1256	57.5
12.9158	56
14.1778	57.5
12.6638	56
14.1778	57.5
14.1778	57.5
14.5394	60.5
13.6257	59
14.9585	59
65.7348	107
58.5553	92
54.5142	90.5
58.6494	92
57.7788	93.5
61.9023	96.5
60.5504	93.5
58.5311	92
60.5504	95
59.5708	95
54.533	90.5
51.556	87.5
44.5458	81.5
40.4954	77
40.4954	75.5
38.463	72.5
39.541	75.5
36.5395	74
34.4817	71
33.4464	71
32.4431	69.5
31.5404	72.5
31.4758	69.5
27.4694	66.5
25.467	65
24.4661	62
24.5529	62
22.5604	60.5
23.5564	60.5
22.6977	60.5
21.7094	60.5
20.7225	60.5
19.577	57.5
17.593	57.5
17.4677	59
17.0399	60.5
16.08	59
15.4641	59
15.4641	59
15.4641	57.5
15.1256	56
14.1778	54.5
14.1778	56
13.2381	56
14.0732	59
15.4304	59
14.9585	59
15.4304	59
70.8077	107
63.5462	92
61.6462	93.5
63.8797	93.5
60.8326	95
61.9023	98
61.6058	96.5
60.6472	98
61.6961	98
62.6066	98
59.5475	95
54.533	90.5
44.4832	80
39.493	75.5
41.5426	77
41.6071	78.5
41.6071	78.5
38.5404	75.5
36.486	72.5
35.453	72.5
33.4464	69.5
34.5393	72.5
32.4777	68
28.4708	65
26.4239	63.5
25.467	62
25.6693	63.5
24.6778	63.5
26.015	66.5
24.0655	66.5
22.8759	62
21.8965	63.5
19.7372	60.5
18.7537	60.5
18.5844	59
18.2869	59
16.3978	57.5
16.3978	59
15.4641	57.5
15.1256	56
15.4641	56
15.4641	54.5
14.5394	54.5
14.9585	57.5
15.4304	57.5
16.3022	57.5
16.3022	59
16.3022	60.5
64.9456	99.5
65.8581	99.5
69.9442	101
66.73	102.5
62.6932	99.5
62.6066	98
60.6472	96.5
61.8242	96.5
63.808	96.5
62.816	98
58.7727	96.5
47.602	84.5
42.6059	78.5
42.6059	77
41.5426	74
40.5418	72.5
41.6071	78.5
38.6121	75.5
36.6166	75.5
33.5395	72.5
35.7236	74
32.4777	68
30.474	66.5
28.4708	66.5
26.4681	63.5
25.6693	65
26.9928	68
26.9928	68
25.0392	68
22.6977	62
23.0941	65
21.7094	63.5
19.9447	63.5
19.9447	63.5
19.5534	60.5
17.3391	57.5
17.3391	59
16.3978	56
17.6887	57.5
16.3978	54.5
15.4641	54.5
13.6257	53
14.0732	57.5
14.5751	57.5
16.3022	59
16.3022	59
16.3022	60.5
68.2416	102.5
69.8776	99.5
75.9541	107
72.7434	107
64.6876	102.5
64.6083	99.5
62.7501	96.5
62.9747	93.5
62.8909	95
60.8326	95
57.7092	95
49.6015	86
43.5447	78.5
43.6048	77
43.6833	78.5
42.6059	77
42.6059	80
39.7005	77
35.5393	72.5
34.6223	72.5
33.6256	68
32.4777	68
30.474	66.5
29.5423	69.5
26.5475	66.5
26.8103	68
28.4171	72.5
27.2084	71
25.0392	68
23.8572	63.5
22.8759	65
21.8965	65
19.9447	63.5
20.198	63.5
19.5534	60.5
17.3391	59
17.0399	57.5
17.6887	57.5
17.6887	57.5
16.7683	56
15.4641	56
14.9585	56
14.5751	60.5
15.9503	60.5
15.9503	60.5
15.4304	59
16.3022	59
64.366	101
62.816	93.5
66.9176	99.5
68.7706	102.5
66.9176	105.5
65.7925	102.5
62.816	96.5
63.0674	96.5
62.9747	96.5
61.2162	95
55.9775	95
46.864	84.5
41.6913	78.5
41.6913	77
41.6913	77
40.6086	75.5
42.6871	78.5
40.9307	78.5
36.841	74
33.6256	71
32.6293	68
31.4758	66.5
30.638	66.5
28.5437	66.5
26.6617	66.5
26.015	66.5
27.2084	66.5
27.2084	66.5
25.0392	65
23.8572	62
21.8965	62
21.8965	63.5
21.443	62
20.4955	62
19.5534	59
18.2869	59
18.2869	57.5
17.3391	56
18.0858	57.5
17.188	56
17.188	60.5
16.3022	59
16.7938	62
15.4304	57.5
15.4304	59
16.5138	60.5
16.7938	60.5
61.6462	93.5
61.8242	98
62.7501	101
65.9315	104
67.9779	104
65.9315	101
63.0674	96.5
61.1059	96.5
57.1883	93.5
[truncated: 1,228 more rows]

## Sheet: Panel i
Slope
0.830696
0.85246
0.884137
0.759076
0.91559
0.986477
0.63702
0.69594
0.852759
0.58779
0.794182
0.712413
0.693305
0.793688
0.531367
0.439061
1.15213
0.811554
0.692421
0.624187
1.09916
0.841988
